# Supplementary material for: Genome-wide identification and analysis of a cotton secretome reveals its role in resistance against Verticillium dahliae
Source: BMC Biol. 2023 Aug 4;21:166. doi: 10.1186/s12915-023-01650-x (PMC10403859; doi:10.1186/s12915-023-01650-x)
Supplement: Supplementary file 2 — Additional file 2: Table S1. List of the predicted secreted proteins in the cotton cultivar Zhongzhimian No.2 genome. Table S2. Statistical analysis of the orthologue relationship among the cultivar Zhongzhimian No.2 predicted secretome. Table S3. Statistics of the gene numbers of the predicted secretome and genome with functional annotation. Table S4. InterPro annotation of the predicted secretome of cotton cultivar Zhongzhimian No.2. Table S5. Gene function network annotation of secretome by KEGG database. Table S6. Information on the predicted secretome members in resistant and susceptible cultivars in response to Verticillium dahliae. Table S7. GO enrichment of the predicted secretome members in the cotton response to Verticillium dahliae. Table S8. Gene expression pattern of predicted secretome members indicates involvement of the phenylpropanoid biosynthesis pathway. Table S9. List of genes associated with extracellular stress that were only induced in the resistant but not the susceptible cotton cultivar during Verticillium dahliae infection. Table S10. Gene expression patterns of predicted secretome members that were co-expressed in the resistant or susceptible cultivars of cotton in response to Verticillium dahliae. Table S11. Statistic of members of orthologue associated with the 13 Verticillium wilt resistance candidate genes. Table S12. Orthologue analysis of 13 Verticillium wilt resistance candidate genes among other three cotton genomes. Table S13. Primer used in this study. [file 12915_2023_1650_MOESM2_ESM.xlsx]

## Sheet: Table S1
Table S1 List of the predicted secreted proteins in the cotton cultivar Zhongzhimian No.2 genome The accession number of known cotton secreted protein GhPMEI3, GbSBT1, Chi28 is A01G05111, D06G34436 and D09G57871, respectively.
Gene accession ID	Alias for function validation in this study	Chromosome	Start	End	Gene length	Flanking	CDS Length	Protein Length	InterPro: Entry and description	GO: Accession; description; class	KEGG: Accession	KEGG: Name	KEGG: Define	NR: description	Orthologs (30%-30%)	Orthologs (50%-50%)	Orthologs (70%-70%)	SignalP 5.0				TMHMM2.0					Phobius				WolfPsort
																		SP(Sec/SPI)	OTHER	CS Position		ExpAA	First60	PredHel	Topology		TM	SP	PREDICTION		Plant model	Fungal model
A01G00151		A01	611021	612511	1490	-	1491	496	{IPR032675; Leucine-rich repeat domain superfamily}	NA	NA	NA	NA	uncharacterized protein At4g06744-like [Gossypium hirsutum]	Orth159	Orth129	Orth404	0.998202	0.001798	CS pos: 20-21. CWS-HE. Pr: 0.9328		0.4	0.4	0	o		0	Y	n4-15c20/21o		extr 9, cyto 2, nucl 1, mito 1, E.R. 1, cyto_pero 1, cyto_plas 1	nucl 6, extr 5, mito_nucl 5, mito 4, vacu 4, cyto 3
A01G00160		A01	646718	647866	1148	+	1149	382	{IPR001611; Leucine-rich repeat} {IPR003591; Leucine-rich repeat, typical subtype} {IPR032675; Leucine-rich repeat domain superfamily}	{GO:0005515; protein binding; molecular_function}	NA	NA	NA	Leucine-rich repeat (LRR) family protein [Theobroma cacao]	Orth48	Orth353	Orth369	0.985311	0.014689	CS pos: 20-21. AQA-LT. Pr: 0.8055		0.17	0.14	0	o		0	Y	n4-16c20/21o		extr 5, chlo 4, cyto 2, chlo_mito 2	extr 24, cyto 3
A01G00189		A01	746223	746767	544	-	417	138	NA	NA	NA	NA	NA	hypothetical protein GOBAR_AA01424 [Gossypium barbadense]	Orth298	Orth220	Unique	0.940707	0.059293	CS pos: 22-23. VVG-QN. Pr: 0.7554		1.18	1.18	0	o		0	Y	n4-15c22/23o		extr 7, chlo 3, vacu 2, chlo_mito 2	extr 21, E.R. 4
A01G00194		A01	760253	760471	218	-	219	72	NA	NA	NA	NA	NA	hypothetical protein GOBAR_AA01427 [Gossypium barbadense]	Orth298	Orth220	Unique	0.974613	0.025387	CS pos: 22-23. VVG-QK. Pr: 0.8287		10.95	10.95	0	o		0	Y	n4-15c22/23o		extr 8, chlo 3, vacu 2	extr 11, E.R. 8, golg 6
A01G00195		A01	781192	781701	509	-	510	169	NA	NA	NA	NA	NA	hypothetical protein GOBAR_AA01428 [Gossypium barbadense]	Orth298	Orth220	Orth43	0.925824	0.074176	CS pos: 22-23. VVG-QN. Pr: 0.7730		3.93	3.93	0	o		0	Y	n4-15c22/23o		extr 9, chlo 1, cyto 1, mito 1, vacu 1, E.R. 1, chlo_mito 1, E.R._vacu 1, cyto_E.R. 1	extr 21, E.R. 4
A01G00201		A01	791079	792088	1009	-	654	217	NA	NA	NA	NA	NA	hypothetical protein GOBAR_AA01429 [Gossypium barbadense]	Orth298	Orth220	Unique	0.971209	0.028791	CS pos: 22-23. VVG-QK. Pr: 0.8243		5.47	5.47	0	o		0	Y	n4-15c22/23o		extr 7, mito 2, vacu 2, chlo 1, cyto 1, E.R. 1, cyto_mito 1, mito_plas 1, cyto_E.R. 1	extr 20, E.R. 3, cyto 2, golg 2
A01G00251		A01	1010224	1010517	293	+	294	97	NA	NA	NA	NA	NA	hypothetical protein GOBAR_AA01458 [Gossypium barbadense]	Orth298	Orth367	Orth229	0.9757	0.0243	CS pos: 22-23. VVG-QD. Pr: 0.8349		10.69	10.69	0	o		0	Y	n6-17c22/23o		extr 9, chlo 1, cyto 1, mito 1, vacu 1, E.R. 1, chlo_mito 1, E.R._vacu 1, cyto_E.R. 1	extr 21, E.R. 5
A01G00253		A01	1013551	1013844	293	+	294	97	NA	NA	NA	NA	NA	hypothetical protein GOBAR_AA01459 [Gossypium barbadense]	Orth298	Orth367	Orth229	0.957116	0.042884	CS pos: 22-23. VVG-QD. Pr: 0.8093		5.39	5.39	0	o		0	Y	n6-17c22/23o		extr 10, chlo 1, cyto 1, mito 1, vacu 1, chlo_mito 1	extr 22, E.R. 2, golg 2
A01G00254		A01	1016890	1017183	293	+	294	97	NA	NA	NA	NA	NA	hypothetical protein GOBAR_AA01458 [Gossypium barbadense]	Orth298	Orth367	Orth229	0.97568	0.02432	CS pos: 22-23. VVG-QD. Pr: 0.8351		10.86	10.86	0	o		0	Y	n6-17c22/23o		extr 9, chlo 1, cyto 1, mito 1, vacu 1, E.R. 1, chlo_mito 1, E.R._vacu 1, cyto_E.R. 1	extr 20, E.R. 5
A01G00255		A01	1020219	1020512	293	+	294	97	NA	NA	NA	NA	NA	hypothetical protein GOBAR_AA01459 [Gossypium barbadense]	Orth298	Orth367	Orth229	0.986393	0.013607	CS pos: 22-23. VVG-QD. Pr: 0.8624		9.26	9.26	0	o		0	Y	n6-17c22/23o		extr 8, mito 2, chlo 1, cyto 1, vacu 1, cyto_mito 1, E.R._plas 1	extr 23, E.R. 2
A01G00256		A01	1031012	1031305	293	+	294	97	NA	NA	NA	NA	NA	hypothetical protein GOBAR_AA01462 [Gossypium barbadense]	Orth298	Orth367	Orth229	0.958233	0.041767	CS pos: 22-23. VVG-QD. Pr: 0.8019		9	9	0	o		0	Y	n6-17c22/23o		extr 8, vacu 3, chlo 1, cyto 1, mito 1, chlo_mito 1	extr 20, E.R. 5
A01G00260		A01	1053448	1053819	371	+	372	123	NA	NA	NA	NA	NA	hypothetical protein GOBAR_AA01463 [Gossypium barbadense]	Orth298	Orth367	Orth229	0.922284	0.077716	CS pos: 22-23. VVG-HD. Pr: 0.7444		11.56	11.56	0	o		0	Y	n6-17c22/23o		extr 10, chlo 2, cyto 1, vacu 1, chlo_mito 1	extr 18, E.R. 5, vacu 2
A01G00262		A01	1058245	1058616	371	+	372	123	NA	NA	NA	NA	NA	hypothetical protein GOBAR_AA01464 [Gossypium barbadense]	Orth298	Orth367	Orth229	0.855783	0.144217	CS pos: 22-23. VVG-HD. Pr: 0.6680		12.44	12.44	0	o		0	Y	n6-17c22/23o		extr 7, cyto 2, mito 2, nucl 1, vacu 1, E.R. 1, chlo_mito 1, cyto_mito 1, E.R._vacu 1, cyto_pero 1, mito_plas 1, cyto_plas 1	extr 18, cyto 3, E.R. 3, golg 2
A01G00264		A01	1060632	1061003	371	+	372	123	NA	NA	NA	NA	NA	hypothetical protein GOBAR_AA01465 [Gossypium barbadense]	Orth298	Orth367	Orth229	0.948038	0.051962	CS pos: 22-23. VVG-HD. Pr: 0.8030		10.86	10.86	0	o		0	Y	n6-17c22/23o		extr 9, mito 2, chlo 1, cyto 1, vacu 1, cyto_mito 1, mito_plas 1	extr 20, E.R. 4, cyto 1, golg 1, vacu 1
A01G00265		A01	1065445	1065816	371	+	372	123	NA	NA	NA	NA	NA	hypothetical protein GOBAR_AA01466 [Gossypium barbadense]	Orth298	Orth367	Orth229	0.746654	0.253346	CS pos: 22-23. VVG-YD. Pr: 0.5655		16.37	16.37	1	o4-23i		0	Y	n6-17c22/23o		extr 8, cyto 2, vacu 2, mito 1, E.R. 1, cyto_nucl 1, cyto_pero 1, cyto_plas 1	extr 18, cyto 3, E.R. 3, golg 2, cyto_pero 2
A01G00272		A01	1106600	1106971	371	+	372	123	NA	NA	NA	NA	NA	hypothetical protein GOBAR_AA01475 [Gossypium barbadense]	Orth298	Orth367	Orth229	0.935294	0.064706	CS pos: 22-23. VVG-HE. Pr: 0.7798		10.79	10.79	0	o		0	Y	n6-17c22/23o		extr 11, chlo 1, cyto 1, vacu 1	extr 20, E.R. 4, cyto 1, golg 1, vacu 1
A01G00277		A01	1141532	1141822	290	+	222	73	NA	NA	NA	NA	NA	hypothetical protein B456_002G013800 [Gossypium raimondii]	Orth298	Orth367	Unique	0.981049	0.018951	CS pos: 22-23. VVG-QD. Pr: 0.8060		14.79	14.79	1	o4-22i		0	Y	n6-17c22/23o		extr 11, chlo 2	extr 17, E.R. 8
A01G00279		A01	1159474	1159845	371	+	372	123	NA	NA	NA	NA	NA	hypothetical protein GOBAR_AA01474 [Gossypium barbadense]	Orth298	Orth367	Orth229	0.933933	0.066067	CS pos: 22-23. VVG-HD. Pr: 0.7633		10.31	10.31	0	o		0	Y	n6-17c22/23o		extr 11, chlo 1, cyto 1, vacu 1	extr 20, E.R. 4, golg 2
A01G00371		A01	1530404	1531121	717	+	351	116	{IPR000528; Plant lipid transfer protein/Par allergen} {IPR036312; Bifunctional inhibitor/plant lipid transfer protein/seed storage helical domain superfamily}	{GO:0006869; lipid transport; biological_process} {GO:0008289; lipid binding; molecular_function}	NA	NA	NA	non-specific lipid-transfer protein 13-like [Gossypium hirsutum]	Orth318	Orth80	Orth140	0.99763	0.00237	CS pos: 20-21. AIG-QS. Pr: 0.7299		9.42	9.42	0	o		0	Y	n3-15c20/21o		extr 10, E.R. 2, chlo 1, vacu 1, E.R._plas 1, cyto_E.R. 1	plas 13, extr 9, golg 3
A01G00438		A01	1791502	1794791	3289	+	654	217	{IPR001611; Leucine-rich repeat} {IPR013210; Leucine-rich repeat-containing N-terminal, plant-type} {IPR032675; Leucine-rich repeat domain superfamily}	{GO:0005515; protein binding; molecular_function}	NA	NA	NA	somatic embryogenesis receptor kinase 1-like [Prunus mume]	Orth80	Orth56	Orth26	0.920744	0.079256	CS pos: 25-26. TVA-NV. Pr: 0.3621		6.18	6.17	0	o		0	Y	n6-17c29/30o		extr 10, chlo 2, cyto 1, vacu 1, chlo_mito 1	extr 9, cyto 8, mito 6, pero 2
A01G00551		A01	2320332	2320709	377	+	378	125	{IPR008801; Rapid ALkalinization Factor}	NA	NA	NA	NA	hypothetical protein GOBAR_AA29926 [Gossypium barbadense]	Orth202	Orth252	Orth316	0.990801	0.009199	CS pos: 23-24. AFT-TS. Pr: 0.4078		19.14	19.13	1	i7-29o		0	Y	n9-18c23/24o		extr 8, chlo 5	extr 9, plas 7, mito 6, E.R. 3, cyto_mito 3, mito_nucl 3
A01G00570	GhSec001	A01	2417666	2418400	734	+	237	78	{IPR003614; Knottin, scorpion toxin-like} {IPR008176; Defensin, plant} {IPR036574; Knottin, scorpion toxin-like superfamily}	{GO:0006952; defense response; biological_process}	NA	NA	NA	defensin D2-like [Gossypium hirsutum]	Unique	Unique	Unique	0.999351	0.000649	CS pos: 28-29. VAA-DG. Pr: 0.8530		16.09	16.09	0	o		0	Y	n8-19c28/29o		extr 8, vacu 4, chlo 1, plas 1	extr 14, E.R. 5, cyto_nucl 2, pero 2, golg 2, nucl 1.5, cyto 1.5
A01G00592		A01	2516939	2517469	530	+	531	176	{IPR006501; Pectinesterase inhibitor domain} {IPR034087; Cell wall/vacuolar inhibitor of fructosidase} {IPR035513; Invertase/pectin methylesterase inhibitor domain superfamily}	{GO:0004857; enzyme inhibitor activity; molecular_function} {GO:0043086; negative regulation of catalytic activity; biological_process}	NA	NA	NA	hypothetical protein GOBAR_AA02042 [Gossypium barbadense]	Orth140	Orth91	Orth141	0.9705	0.0295	CS pos: 22-23. TQA-IS. Pr: 0.7573		11.75	11.75	0	o		0	Y	n7-18c22/23o		extr 10, chlo 2, mito 1, vacu 1	extr 24, E.R. 2
A01G00790		A01	3561678	3561947	269	+	270	89	NA	NA	NA	NA	NA	hypothetical protein GOBAR_DD13071 [Gossypium barbadense]	Unique	Unique	Unique	0.62584	0.37416	CS pos: 22-23. LIA-FE. Pr: 0.2542		20.08	20.08	1	o4-23i		1	0	o6-23i		extr 11, chlo 1, cyto 1, vacu 1	extr 18, E.R. 3, golg 2, vacu 2
A01G01010		A01	4869624	4869917	293	+	294	97	NA	NA	NA	NA	NA	hypothetical protein GOBAR_AA06729 [Gossypium barbadense]	Orth63	Orth186	Orth16	0.97257	0.02743	CS pos: 21-22. STC-FE. Pr: 0.4279		16.6	16.6	1	o4-22i		0	Y	n4-16c24/25o		extr 7, chlo 2, vacu 2, nucl 1, plas 1, E.R. 1, chlo_mito 1, nucl_plas 1, E.R._plas 1	plas 8, extr 8, E.R. 6, mito 3
A01G01016		A01	4921692	4921985	293	+	294	97	NA	NA	NA	NA	NA	hypothetical protein GOBAR_AA18668 [Gossypium barbadense]	Orth63	Orth186	Orth16	0.963415	0.036585	CS pos: 24-25. FEA-RK. Pr: 0.5550		15.47	15.47	0	o		0	Y	n4-16c24/25o		extr 7, chlo 2, nucl 1, cyto 1, vacu 1, E.R. 1, golg 1, cyto_nucl 1, chlo_mito 1, E.R._vacu 1, cyto_E.R. 1	plas 9, extr 7, mito 5, E.R. 5
A01G01021		A01	4937271	4937564	293	+	294	97	NA	NA	NA	NA	NA	hypothetical protein GOBAR_AA18670 [Gossypium barbadense]	Orth63	Orth186	Orth16	0.968333	0.031667	CS pos: 24-25. FEA-RK. Pr: 0.6411		6.98	6.98	0	o		0	Y	n4-16c24/25o		extr 8, vacu 4, chlo 1, nucl 1	plas 9, extr 6, mito 4, E.R. 4, pero 3
A01G01022		A01	4941687	4941980	293	+	294	97	NA	NA	NA	NA	NA	hypothetical protein GOBAR_AA18671 [Gossypium barbadense]	Orth63	Orth186	Orth16	0.986467	0.013533	CS pos: 24-25. FEA-RK. Pr: 0.5860		15.7	15.7	1	i5-22o		0	Y	n4-16c24/25o		extr 9, vacu 2, chlo 1, nucl 1, plas 1, nucl_plas 1, E.R._vacu 1	plas 9, E.R. 7, mito 4, extr 3, mito_nucl 3
A01G01024		A01	4946042	4946335	293	+	294	97	NA	NA	NA	NA	NA	hypothetical protein GOBAR_AA18666 [Gossypium barbadense]	Orth63	Orth186	Orth16	0.96449	0.03551	CS pos: 24-25. FEA-RK. Pr: 0.5825		17.62	17.62	1	i5-22o		0	Y	n4-16c24/25o		extr 9, vacu 2, chlo 1, nucl 1, mito 1, chlo_mito 1, E.R._vacu 1	plas 13, E.R. 7, mito 3, extr 2, mito_nucl 2
A01G01030		A01	5005091	5005381	290	+	291	96	NA	NA	NA	NA	NA	uncharacterized protein LOC107934679 [Gossypium hirsutum]	Orth63	Orth186	Orth16	0.973191	0.026809	CS pos: 24-25. FEA-RK. Pr: 0.5332		16.3	16.3	1	i5-22o		0	Y	n4-15c24/25o		extr 9, vacu 2, nucl 1, cyto 1, mito 1, cyto_nucl 1, E.R._vacu 1	extr 13, E.R. 8, plas 3, nucl 1, mito 1, golg 1, mito_nucl 1
A01G01200		A01	6137070	6140309	3239	+	1044	347	{IPR013210; Leucine-rich repeat-containing N-terminal, plant-type} {IPR032675; Leucine-rich repeat domain superfamily}	NA	K13023	CPN2	carboxypeptidase N regulatory subunit	NA	Orth259	Orth127	Orth279	0.978408	0.021592	CS pos: 25-26. VDC-SL. Pr: 0.5903		10.34	10.33	0	o		0	Y	n12-23c28/29o		extr 7, chlo 3, vacu 2, nucl 1, cyto 1, cyto_nucl 1, E.R._vacu 1	extr 13, E.R. 6, golg 4, plas 3
A01G01220		A01	6218984	6220363	1379	-	1380	459	{IPR001480; Bulb-type lectin domain} {IPR003609; PAN/Apple domain} {IPR035446; S-locus-specific glycoprotein/EP1} {IPR036426; Bulb-type lectin domain superfamily}	NA	NA	NA	NA	epidermis-specific secreted glycoprotein EP1-like [Gossypium hirsutum]	Orth118	Orth44	Orth95	0.940403	0.059597	CS pos: 25-26. TLA-KV. Pr: 0.7140		18.35	18.24	1	i7-25o		0	Y	n8-20c25/26o		extr 7, golg 2, chlo 1, mito 1, plas 1, vacu 1, E.R. 1, chlo_mito 1, E.R._vacu 1, E.R._plas 1, mito_plas 1	extr 22, E.R. 2, vacu 2
A01G01229		A01	6250932	6252254	1322	+	1323	440	{IPR001480; Bulb-type lectin domain} {IPR003609; PAN/Apple domain} {IPR035446; S-locus-specific glycoprotein/EP1} {IPR036426; Bulb-type lectin domain superfamily}	NA	NA	NA	NA	hypothetical protein GOBAR_DD23375 [Gossypium barbadense]	Orth118	Orth184	Orth430	0.982943	0.017057	CS pos: 26-27. AKA-VV. Pr: 0.8648		12.8	12.57	0	o		0	Y	n11-22c26/27o		extr 6, chlo 4, nucl 1, cyto 1, vacu 1, E.R. 1, cyto_nucl 1, E.R._vacu 1, cyto_E.R. 1	extr 19, mito 3, cyto 3, cyto_mito 3
A01G01289		A01	6645235	6645498	263	-	264	87	NA	NA	NA	NA	NA	hypothetical protein GOBAR_DD17807 [Gossypium barbadense]	Orth291	Orth112	Orth186	0.968824	0.031176	CS pos: 29-30. TEA-RP. Pr: 0.9245		20.18	20.18	1	i7-29o		0	Y	n10-21c29/30o		extr 6, E.R. 3, cyto 2, vacu 2	extr 12, plas 8, mito 3, E.R. 2, golg 2
A01G01396		A01	7425921	7427650	1729	+	969	322	{IPR002182; NB-ARC} {IPR027417; P-loop containing nucleoside triphosphate hydrolase} {IPR032675; Leucine-rich repeat domain superfamily}	{GO:0043531; ADP binding; molecular_function}	NA	NA	NA	hypothetical protein GOBAR_DD26845 [Gossypium barbadense]	Unique	Unique	Unique	0.545217	0.454783	CS pos: 20-21. ILA-TK. Pr: 0.2731		2.87	2.86	0	o		0	Y	n7-15c20/21o		extr 5, chlo 4, vacu 2, chlo_mito 2	E.R. 10, extr 6, plas 4, cyto 3, golg 2, cyto_mito 2
A01G01457	GhSec002	A01	7798904	7800522	1618	+	771	256	{IPR002963; Expansin} {IPR007112; Expansin/pollen allergen, DPBB domain} {IPR007117; Expansin, cellulose-binding-like domain} {IPR007118; Expansin/Lol pI} {IPR009009; RlpA-like protein, double-psi beta-barrel domain} {IPR036749; Expansin, cellulose-binding-like domain superfamily} {IPR036908; RlpA-like domain superfamily}	{GO:0005576; extracellular region; cellular_component} {GO:0009664; plant-type cell wall organization; biological_process}	K20628	exlX	expansin	expansin-A12-like [Gossypium hirsutum]	Unique	Unique	Unique	0.926654	0.073346	CS pos: 27-28. VNA-QV. Pr: 0.8893		16.13	15.67	0	o		0	Y	n11-22c27/28o		extr 10, golg 2, E.R. 1, pero 1, golg_plas 1	extr 15, plas 8, mito 2, E.R. 2
A01G01478		A01	8000511	8001139	628	-	534	177	{IPR000916; Bet v I/Major latex protein} {IPR023393; START-like domain superfamily}	{GO:0006952; defense response; biological_process}	NA	NA	NA	S-norcoclaurine synthase 2-like [Gossypium hirsutum]	Orth321	Orth57	Orth370	0.992382	0.007618	CS pos: 21-22. VES-KD. Pr: 0.9722		0.16	0.15	0	o		0	Y	n5-16c21/22o		extr 10, chlo 2, cyto 1, mito 1	cyto 16.5, cyto_nucl 10.5, mito 6
A01G01796		A01	10742753	10743172	419	-	420	139	{IPR016140; Bifunctional inhibitor/plant lipid transfer protein/seed storage helical domain} {IPR036312; Bifunctional inhibitor/plant lipid transfer protein/seed storage helical domain superfamily}	NA	NA	NA	NA	2S sulfur-rich seed storage protein 1-like [Gossypium hirsutum]	Orth249	Orth92	Unique	0.994992	0.005008	CS pos: 20-21. ANA-SI. Pr: 0.6015		20.49	20.49	1	i5-27o		0	Y	n4-15c20/21o		extr 9, vacu 2, golg 2	mito 8, extr 6, E.R. 5, cyto_mito 5, plas 3
A01G01895		A01	11602249	11604167	1918	+	456	151	NA	NA	NA	NA	NA	uncharacterized protein LOC107916669 [Gossypium hirsutum]	Unique	Unique	Unique	0.98149	0.01851	CS pos: 25-26. VKS-WT. Pr: 0.7940		17.19	17.18	1	i7-26o		0	Y	n8-20c25/26o		extr 7, cyto 6	extr 14, cyto_mito 5.5, mito 5, cyto 4, nucl 2
A01G01993		A01	12272291	12272728	437	-	438	145	{IPR006969; Stigma-specific protein Stig1}	NA	NA	NA	NA	stigma-specific STIG1-like protein 1 [Gossypium hirsutum]	Orth286	Orth376	Orth420	0.992285	0.007715	CS pos: 23-24. SAA-SN. Pr: 0.4774		18.26	18.26	1	i7-26o		0	Y	n6-18c22/23o		extr 9, vacu 3, golg 2	extr 17, E.R. 4, golg 3, mito 2
A01G01994		A01	12277706	12278131	425	-	426	141	{IPR006969; Stigma-specific protein Stig1}	NA	NA	NA	NA	stigma-specific STIG1-like protein 1 [Gossypium hirsutum]	Orth286	Orth376	Orth420	0.996647	0.003353	CS pos: 22-23. ISA-AS. Pr: 0.3620		13.47	13.47	1	i7-24o		0	Y	n6-18c23/24o		extr 6, vacu 5, golg 2	extr 20, E.R. 2, golg 2, vacu 2
A01G02043		A01	12709409	12709835	426	+	321	106	{IPR016140; Bifunctional inhibitor/plant lipid transfer protein/seed storage helical domain} {IPR036312; Bifunctional inhibitor/plant lipid transfer protein/seed storage helical domain superfamily}	NA	NA	NA	NA	putative lipid-transfer protein DIR1 [Gossypium arboreum]	Orth107	Orth317	Orth96	0.997083	0.002917	CS pos: 25-26. VEG-AK. Pr: 0.9253		1.39	1.39	0	o		0	Y	n8-20c25/26o		extr 13	extr 16, mito 4, E.R. 3, cyto 1, plas 1, pero 1, golg 1, cyto_pero 1
A01G02140		A01	13799989	13801268	1279	+	951	316	{IPR000070; Pectinesterase, catalytic} {IPR011050; Pectin lyase fold/virulence factor} {IPR012334; Pectin lyase fold} {IPR033131; Pectinesterase, Asp active site}	{GO:0005618; cell wall; cellular_component} {GO:0030599; pectinesterase activity; molecular_function} {GO:0042545; cell wall modification; biological_process}	K01051	E3.1.1.11	pectinesterase	pectinesterase QRT1-like isoform X2 [Gossypium hirsutum]	Orth117	Orth298	Orth337	0.848198	0.151802	CS pos: 23-24. CFS-LT. Pr: 0.6135		15.07	15.06	0	o		0	Y	n7-18c23/24o		extr 4, chlo 2, nucl 2, cyto 2, vacu 2, E.R. 2, cyto_nucl 2, E.R._vacu 2, cyto_E.R. 2	extr 19, E.R. 4, nucl 2
A01G02172		A01	14032214	14032570	356	-	357	118	NA	NA	NA	NA	NA	hypothetical protein GOBAR_AA16425 [Gossypium barbadense]	Orth62	Orth157	Orth260	0.983505	0.016495	CS pos: 28-29. TVA-TP. Pr: 0.3244		21.67	21.59	1	i9-31o		0	Y	n9-20c28/29o		extr 6, vacu 6, chlo 1, plas 1	extr 22, E.R. 3
A01G02268		A01	15024142	15025068	926	-	927	308	{IPR032675; Leucine-rich repeat domain superfamily}	NA	NA	NA	NA	receptor-like protein 12 [Gossypium hirsutum]	Orth259	Unique	Unique	0.978078	0.021922	CS pos: 22-23. VLC-SS. Pr: 0.7596		0.13	0.08	0	o		0	Y	n8-18c22/23o		extr 6, chlo 5, cyto 2	extr 17, cyto 6.5, cyto_nucl 4.5, mito 2
A01G02626		A01	19458714	19461433	2719	-	534	177	{IPR021852; Domain of unknown function DUF3456}	NA	K22936	CNPY1_2	protein canopy 1/2	protein canopy-1 [Gossypium arboreum]	Orth267	Orth377	Orth431	0.972817	0.027183	CS pos: 20-21. AAC-ID. Pr: 0.5136		2	2	0	o		0	Y	n6-15c20/21o		extr 8, E.R. 2, cyto 1, mito 1, plas 1, vacu 1, mito_plas 1, cyto_plas 1	golg 6, extr 5, E.R. 5, nucl 4, cyto 3, pero 3, cyto_pero 3
A01G03098		A01	26753961	26760398	6437	+	1224	407	{IPR002156; Ribonuclease H domain} {IPR012337; Ribonuclease H-like superfamily} {IPR036397; Ribonuclease H superfamily}	{GO:0003676; nucleic acid binding; molecular_function} {GO:0004523; RNA-DNA hybrid ribonuclease activity; molecular_function}	NA	NA	NA	uncharacterized protein LOC107907782 [Gossypium hirsutum]	Unique	Unique	Unique	0.966808	0.033192	CS pos: 23-24. LSC-QI. Pr: 0.4617		13.89	13.89	0	o		0	Y	n8-18c23/24o		extr 5, vacu 4, golg 2, chlo 1, nucl 1, E.R. 1, golg_plas 1	extr 10, plas 8, E.R. 6, golg 2
A01G03144		A01	27761281	27763885	2604	-	1554	517	{IPR000118; Granulin} {IPR000668; Peptidase C1A, papain C-terminal} {IPR013201; Cathepsin propeptide inhibitor domain (I29)} {IPR025660; Cysteine peptidase, histidine active site} {IPR025661; Cysteine peptidase, asparagine active site} {IPR037277; Granulin superfamily} {IPR038765; Papain-like cysteine peptidase superfamily} {IPR039417; Papain-like cysteine endopeptidase}	{GO:0006508; proteolysis; biological_process} {GO:0008234; cysteine-type peptidase activity; molecular_function}	K16292	CEP, CYSEP	KDEL-tailed cysteine endopeptidase	hypothetical protein GOBAR_AA27132 [Gossypium barbadense]	Orth163	Orth1	Orth256	0.996417	0.003583	CS pos: 21-22. SSA-SD. Pr: 0.8393		3.89	3.22	0	o		0	Y	n5-16c21/22o		extr 4, vacu 4, plas 3.5, golg_plas 3, golg 1.5	extr 11, plas 8, cyto 4, E.R. 2, cyto_mito 2
A01G03152		A01	27933713	27934981	1268	+	1269	422	{IPR032675; Leucine-rich repeat domain superfamily}	NA	NA	NA	NA	uncharacterized protein At4g06744-like [Gossypium hirsutum]	Orth159	Orth129	Orth98	0.993501	0.006499	CS pos: 19-20. TTA-RD. Pr: 0.7148		0.07	0.06	0	o		0	Y	n3-14c19/20o		extr 4, chlo 3, vacu 3, plas 2, chlo_mito 2, E.R._vacu 2	extr 13, mito 5, E.R. 5, plas 4
A01G03337	GhSec003	A01	33363635	33364072	437	+	438	145	NA	NA	NA	NA	NA	uncharacterized protein LOC109789405 [Cajanus cajan]	Unique	Unique	Unique	0.889864	0.110136	CS pos: 15-16. CYS-IN. Pr: 0.5199		1.42	1.41	0	o		0	Y	n2-10c15/16o		extr 11, cyto 1, vacu 1, E.R. 1, E.R._vacu 1, cyto_E.R. 1	extr 19, mito 2, plas 2, golg 2
A01G03484		A01	40136566	40136979	413	-	414	137	NA	NA	NA	NA	NA	classical arabinogalactan protein 4-like [Gossypium raimondii]	Orth274	Unique	Unique	0.987379	0.012621	CS pos: 20-21. ALG-QA. Pr: 0.6590		33.81	17.43	0	o		0	Y	n4-15c20/21o		extr 8, chlo 4, nucl 1, plas 1, nucl_plas 1	extr 19, mito 4, plas 3
A01G04954	GhSec004	A01	64907652	64909195	1543	-	375	124	{IPR000504; RNA recognition motif domain} {IPR012677; Nucleotide-binding alpha-beta plait domain superfamily} {IPR035979; RNA-binding domain superfamily}	{GO:0003676; nucleic acid binding; molecular_function}	K13195	CIRBP	cold-inducible RNA-binding protein	serine/arginine-rich splicing factor 2-like, partial [Gossypium hirsutum]	Unique	Unique	Unique	0.657725	0.342275	CS pos: 19-20. VQN-DL. Pr: 0.5388		0	0	0	o		0	Y	n5-12c19/20o		extr 12, chlo 1, E.R. 1	nucl 10.5, cyto_nucl 9.5, cyto 7.5, mito 2, plas 2, pero 2
A01G05111		A01	83096813	83097466	653	-	654	217	{IPR006501; Pectinesterase inhibitor domain} {IPR035513; Invertase/pectin methylesterase inhibitor domain superfamily}	{GO:0004857; enzyme inhibitor activity; molecular_function}	NA	NA	NA	21 kDa protein-like [Gossypium hirsutum]	Orth153	Orth258	Orth317	0.995632	0.004368	CS pos: 28-29. CSA-DY. Pr: 0.5592		12.25	11.03	0	o		0	Y	n7-19c28/29o		extr 7, chlo 5, cyto 1, mito 1	extr 21, cyto_nucl 3, nucl 2.5, cyto 2.5
A01G05257		A01	96316128	96325855	9727	-	7605	2534	NA	NA	NA	NA	NA	serine-rich adhesin for platelets-like isoform X2 [Gossypium hirsutum]	Orth157	Orth8	Unique	0.843161	0.156839	CS pos: 24-25. PYA-HF. Pr: 0.3352		19.47	19.46	1	i7-26o		0	Y	n10-21c26/27o		extr 7, chlo 3, nucl 2, vacu 2	extr 20, nucl 5
A01G05263		A01	96630436	96631943	1507	+	1221	406	{IPR002022; Pectate lyase} {IPR011050; Pectin lyase fold/virulence factor} {IPR012334; Pectin lyase fold} {IPR018082; AmbAllergen}	NA	K01728	pel	pectate lyase	probable pectate lyase 5 [Gossypium hirsutum]	Orth148	Orth349	Orth315	0.996798	0.003202	CS pos: 21-22. IFS-AS. Pr: 0.5646		2.98	2.66	0	o		0	Y	n5-16c21/22o		extr 6, E.R. 2, golg 2, cyto 1, mito 1, plas 1, vacu 1, mito_plas 1, cyto_plas 1	extr 19, plas 5, E.R. 2
A01G05384		A01	105021039	105022617	1578	+	924	307	NA	NA	NA	NA	NA	hypothetical protein GOBAR_AA33461 [Gossypium barbadense]	Orth306	Orth33	Orth64	0.998689	0.001311	CS pos: 24-25. TQA-AA. Pr: 0.8249		10.18	10.07	0	o		0	Y	n7-18c30/31o		extr 9, golg 2, mito 1, vacu 1, E.R. 1, golg_plas 1, E.R._vacu 1	extr 14, plas 8, mito 2, E.R. 2
A01G05394		A01	105291899	105292459	560	+	561	186	{IPR004265; Dirigent protein}	NA	NA	NA	NA	dirigent protein 4-like [Gossypium hirsutum]	Orth20	Orth27	Orth99	0.822778	0.177222	CS pos: 22-23. IYT-QY. Pr: 0.4500		18.14	16.46	0	o		0	Y	n6-17c22/23o		extr 6, chlo 4, vacu 3	mito 10.5, cyto_mito 7.833, extr 7, cyto 4, cyto_nucl 3.333, plas 2
A01G05397		A01	105618358	105618939	581	-	582	193	{IPR004265; Dirigent protein}	NA	NA	NA	NA	dirigent protein 15-like [Gossypium hirsutum]	Orth20	Unique	Unique	0.992021	0.007979	CS pos: 22-23. VYG-QY. Pr: 0.9670		19.7	19.26	1	i5-24o		0	Y	n6-17c22/23o		extr 7, cyto 6	extr 14, mito 7.5, cyto_mito 6, cyto 3.5
A01G05421		A01	107202492	107205034	2542	-	1668	555	{IPR001000; Glycoside hydrolase family 10 domain} {IPR008979; Galactose-binding-like domain superfamily} {IPR017853; Glycoside hydrolase superfamily}	{GO:0004553; hydrolase activity, hydrolyzing O-glycosyl compounds; molecular_function} {GO:0005975; carbohydrate metabolic process; biological_process}	K01181	E3.2.1.8, xynA	endo-1,4-beta-xylanase	endo-1,4-beta-xylanase A-like [Gossypium hirsutum]	Orth38	Orth9	Orth27	0.992739	0.007261	CS pos: 24-25. VAS-YD. Pr: 0.6532		23.07	20	1	i5-27o		0	Y	n5-16c24/25o		extr 6, chlo 3, E.R. 2, cyto 1, plas 1, vacu 1, cyto_plas 1	extr 15, nucl 3.5, cyto_nucl 3.5, cyto 2.5, mito 2, vacu 2
A01G05488		A01	109392709	109394294	1585	-	1065	354	{IPR001087; GDSL lipase/esterase} {IPR035669; GDSL lipase/esterase-like, plant} {IPR036514; SGNH hydrolase superfamily}	{GO:0016788; hydrolase activity, acting on ester bonds; molecular_function}	NA	NA	NA	GDSL esterase/lipase At5g55050-like [Gossypium arboreum]	Orth99	Unique	Unique	0.998421	0.001579	CS pos: 22-23. ANA-EV. Pr: 0.9479		6.55	6.5	0	o		0	Y	n5-17c22/23o		extr 7, vacu 2, golg 2, chlo 1, plas 1, E.R. 1, E.R._plas 1	extr 24, plas 2
A01G05564		A01	110858712	110859213	501	+	372	123	{IPR003245; Phytocyanin domain} {IPR008972; Cupredoxin}	{GO:0009055; electron transfer activity; molecular_function}	NA	NA	NA	Basic blue [Gossypium arboreum]	Orth102	Orth211	Orth357	0.983145	0.016855	CS pos: 27-28. AQS-AS. Pr: 0.9025		12.1	11.85	0	o		0	Y	n8-19c27/28o		extr 11, golg 2	extr 27
A01G05614		A01	111538650	111539129	479	+	480	159	{IPR001283; Cysteine-rich secretory protein, allergen V5/Tpx-1-related} {IPR014044; CAP domain} {IPR018244; Allergen V5/Tpx-1-related, conserved site} {IPR034111; Pathogenesis-related protein 1-like, SCP domain} {IPR035940; CAP superfamily}	{GO:0005576; extracellular region; cellular_component}	K13449	PR1	pathogenesis-related protein 1	basic form of pathogenesis-related protein 1-like [Gossypium hirsutum]	Orth254	Orth293	Orth142	0.989003	0.010997	CS pos: 22-23. SLA-QN. Pr: 0.8830		9.28	9.27	0	o		0	Y	n7-18c22/23o		extr 11, chlo 1, cyto 1, vacu 1	extr 24, mito 2
A01G05710		A01	113437140	113440166	3026	+	636	211	{IPR001382; Glycoside hydrolase family 47} {IPR012341; Six-hairpin glycosidase-like superfamily} {IPR036026; Seven-hairpin glycosidases}	{GO:0003824; catalytic activity; molecular_function} {GO:0004571; mannosyl-oligosaccharide 1,2-alpha-mannosidase activity; molecular_function} {GO:0005509; calcium ion binding; molecular_function} {GO:0016020; membrane; cellular_component}	K01230	MAN1	mannosyl-oligosaccharide alpha-1,2-mannosidase	mannosyl-oligosaccharide 1,2-alpha-mannosidase MNS1-like [Gossypium hirsutum]	Orth39	Unique	Unique	0.625722	0.374278	CS pos: 19-20. ARM-LY. Pr: 0.2310		0.74	0.7	0	o		0	Y	n6-17c22/23o		extr 5, E.R. 3, vacu 2, cyto_E.R. 2, chlo 1, nucl 1, cyto 1, mito 1, cyto_nucl 1, chlo_mito 1	extr 25
A01G05829		A01	115496790	115497176	386	+	387	128	{IPR008502; Prolamin-like domain}	NA	NA	NA	NA	uncharacterized protein LOC107921951 [Gossypium hirsutum]	Orth183	Orth136	Orth219	0.967595	0.032405	CS pos: 27-28. VTS-EE. Pr: 0.6329		15.14	14.95	1	i7-26o		0	Y	n11-22c27/28o		extr 9, vacu 2, mito 1, plas 1, E.R. 1, E.R._plas 1, mito_plas 1	E.R. 12, plas 4, mito 3, extr 3, pero 2, golg 2
A01G05832		A01	115519228	115523423	4195	-	1107	368	{IPR011042; Six-bladed beta-propeller, TolB-like} {IPR018119; Strictosidine synthase, conserved region}	{GO:0009058; biosynthetic process; biological_process} {GO:0016844; strictosidine synthase activity; molecular_function}	K21407	APMAP	adipocyte plasma membrane-associated protein	protein STRICTOSIDINE SYNTHASE-LIKE 2-like [Gossypium hirsutum]	Orth131	Unique	Unique	0.625745	0.374255	CS pos: 20-21. LIA-VN. Pr: 0.1516		18.94	17.61	1	i5-24o		0	Y	n6-16c20/21o		extr 4, chlo 3, vacu 3, cyto 1, mito 1, plas 1, E.R. 1, E.R._plas 1, mito_plas 1, cyto_E.R. 1, cyto_plas 1	plas 13, extr 6, E.R. 6
A01G06037		A01	118290374	118290855	481	+	282	93	{IPR009438; Phytosulfokine}	{GO:0005576; extracellular region; cellular_component} {GO:0008083; growth factor activity; molecular_function} {GO:0008283; cell proliferation; biological_process}	NA	NA	NA	putative phytosulfokines 6 [Gossypium hirsutum]	Orth146	Orth308	Orth389	0.984032	0.015968	CS pos: 26-27. VSA-RL. Pr: 0.8721		21.95	21.95	1	i7-29o		0	Y	n8-21c26/27o		extr 10, vacu 3	E.R. 11, extr 6, golg 5, mito 2, vacu 2
A01G06199		A01	119685870	119690384	4514	-	1722	573	{IPR001117; Multicopper oxidase, type 1} {IPR002355; Multicopper oxidase, copper-binding site} {IPR008972; Cupredoxin} {IPR011706; Multicopper oxidase, type 2} {IPR011707; Multicopper oxidase, type 3} {IPR017761; Laccase} {IPR033138; Multicopper oxidases, conserved site} {IPR034285; Laccase, second cupredoxin domain} {IPR034288; Laccase, first cupredoxin domain} {IPR034289; Laccase, third cupredo…	{GO:0005507; copper ion binding; molecular_function} {GO:0016491; oxidoreductase activity; molecular_function} {GO:0046274; lignin catabolic process; biological_process} {GO:0048046; apoplast; cellular_component} {GO:0052716; hydroquinone:oxygen oxidoreductase activity; molecular_function} {GO:0055114; oxidation-reduction process; biological_process}	K05909	E1.10.3.2	laccase	laccase-17-like [Gossypium hirsutum]	Orth124	Orth277	Orth417	0.992351	0.007649	CS pos: 27-28. AEG-ET. Pr: 0.8608		17.72	17.24	1	i7-25o		0	Y	n11-22c27/28o		extr 3, chlo 2, nucl 2, cyto 2, cyto_nucl 2, cysk_plas 1.33333, mito_plas 1.33333	extr 17, mito 4, cyto 3.5, cyto_nucl 2.5
A01G06336		A01	120837858	120839046	1188	+	540	179	{IPR009489; PAR1}	NA	NA	NA	NA	uncharacterized protein LOC107958026 [Gossypium hirsutum]	Orth112	Orth58	Orth100	0.998378	0.001622	CS pos: 22-23. SLA-EM. Pr: 0.9503		0.26	0.24	0	o		0	Y	n6-17c22/23o		extr 5, chlo 4, plas 1.5, E.R._plas 1.5, cyto 1, mito 1, vacu 1	extr 20, E.R. 3, golg 2
A02G06821		A02	2012192	2012569	377	+	378	125	{IPR000010; Cystatin domain} {IPR018073; Proteinase inhibitor I25, cystatin, conserved site}	{GO:0004869; cysteine-type endopeptidase inhibitor activity; molecular_function}	K13899	CST3	cystatin-C	cystcine proteinase inhibitor [Gossypium hirsutum]	Orth293	Orth379	Orth143	0.802089	0.197911	CS pos: 21-22. VDG-LG. Pr: 0.6236		19.42	18.16	1	i7-24o		0	Y	n6-16c21/22o		extr 6, vacu 4, chlo 3	mito 7, cyto 6, extr 6, E.R. 4, plas 1, pero 1, golg 1, vacu 1
A02G06823		A02	2012826	2016887	4061	-	1176	391	{IPR001179; FKBP-type peptidyl-prolyl cis-trans isomerase domain} {IPR011990; Tetratricopeptide-like helical domain superfamily} {IPR013026; Tetratricopeptide repeat-containing domain} {IPR019734; Tetratricopeptide repeat}	{GO:0005515; protein binding; molecular_function}	K09571	FKBP4_5	FK506-binding protein 4/5	hypothetical protein GOBAR_AA16562 [Gossypium barbadense]	Orth18	Orth395	Orth320	0.979111	0.020889	CS pos: 19-20. VAA-SC. Pr: 0.5686		10.67	10.66	0	o		0	Y	n3-14c19/20o		extr 6, chlo 2, vacu 2, E.R. 2, E.R._vacu 2	E.R. 11, extr 5, golg 4, mito 3, cyto 2
A02G06865		A02	2291361	2291737	376	+	312	103	NA	NA	K13899	CST3	cystatin-C	cystcine proteinase inhibitor [Gossypium hirsutum]	Orth293	Orth379	Unique	0.851547	0.148453	CS pos: 21-22. VDG-LG. Pr: 0.6788		18.43	18.42	1	i7-24o		0	Y	n6-16c21/22o		extr 6, chlo 3, vacu 3, nucl 1, E.R. 1	extr 9, plas 6, cyto 4, E.R. 4, mito 2, cyto_pero 2
A02G06866		A02	2291994	2296075	4081	-	1197	398	{IPR001179; FKBP-type peptidyl-prolyl cis-trans isomerase domain} {IPR011990; Tetratricopeptide-like helical domain superfamily} {IPR013026; Tetratricopeptide repeat-containing domain} {IPR019734; Tetratricopeptide repeat}	{GO:0005515; protein binding; molecular_function}	K09571	FKBP4_5	FK506-binding protein 4/5	hypothetical protein GOBAR_AA16562 [Gossypium barbadense]	Orth18	Orth395	Orth320	0.979459	0.020541	CS pos: 19-20. VAA-SC. Pr: 0.5855		10.61	10.61	0	o		0	Y	n3-14c19/20o		extr 6, vacu 2, E.R. 2, golg 2, E.R._vacu 2	extr 10, E.R. 10, golg 4, cyto 2
A02G06887		A02	2442088	2442765	677	-	678	225	{IPR006094; FAD linked oxidase, N-terminal} {IPR016166; FAD-binding domain, PCMH-type} {IPR016167; FAD-binding, type PCMH, subdomain 1} {IPR036318; FAD-binding, type PCMH-like superfamily}	{GO:0016491; oxidoreductase activity; molecular_function} {GO:0050660; flavin adenine dinucleotide binding; molecular_function} {GO:0055114; oxidation-reduction process; biological_process} {GO:0071949; FAD binding; molecular_function}	K22395	K22395	cinnamyl-alcohol dehydrogenase	hypothetical protein GOBAR_AA33396 [Gossypium barbadense]	Orth268	Orth386	Unique	0.997852	0.002148	CS pos: 25-26. VSA-NS. Pr: 0.8678		3.76	2.86	0	o		0	Y	n10-21c25/26o		extr 5, mito 3, vacu 2, E.R. 2, chlo_mito 2, E.R._vacu 2	extr 21, golg 3, E.R. 2
A02G06916		A02	2590179	2591688	1509	+	876	291	{IPR000757; Glycoside hydrolase family 16} {IPR008263; Glycoside hydrolase, family 16, active site} {IPR008264; Beta-glucanase} {IPR010713; Xyloglucan endo-transglycosylase, C-terminal} {IPR013320; Concanavalin A-like lectin/glucanase domain superfamily} {IPR016455; Xyloglucan endotransglucosylase/hydrolase}	{GO:0004553; hydrolase activity, hydrolyzing O-glycosyl compounds; molecular_function} {GO:0005618; cell wall; cellular_component} {GO:0005975; carbohydrate metabolic process; biological_process} {GO:0006073; cellular glucan metabolic process; biological_process} {GO:0010411; xyloglucan metabolic process; biological_process} {GO:0016762; xyloglucan:xyloglucosyl transferase activity; molecular_fun…	K08235	E2.4.1.207	xyloglucan:xyloglucosyl transferase	xyloglucan endotransglucosylase/hydrolase 2-like [Gossypium hirsutum]	Orth16	Orth181	Orth359	0.892977	0.107023	CS pos: 27-28. AHG-GD. Pr: 0.7769		20.68	20.6	1	i5-27o		0	Y	n7-18c27/28o		extr 5, chlo 2, nucl 2, cyto 2, vacu 2, cyto_nucl 2	extr 12, nucl 4, mito 4, mito_nucl 4, cyto 3
A02G06928		A02	2649153	2649359	206	-	207	68	NA	NA	NA	NA	NA	hypothetical protein GOBAR_DD22373 [Gossypium barbadense]	Orth298	Unique	Unique	0.821318	0.178682	CS pos: 16-17. VLS-IQ. Pr: 0.3412		4.45	4.45	0	o		0	Y	n4-12c16/17o		extr 7, chlo 3, vacu 3	E.R. 9, mito 4, extr 4, golg 4, plas 3, pero 2, mito_nucl 2
A02G06977		A02	2868290	2872055	3765	+	2535	844	{IPR001611; Leucine-rich repeat} {IPR003591; Leucine-rich repeat, typical subtype} {IPR013210; Leucine-rich repeat-containing N-terminal, plant-type} {IPR032675; Leucine-rich repeat domain superfamily}	{GO:0005515; protein binding; molecular_function}	NA	NA	NA	receptor-like protein 12 [Gossypium hirsutum]	Orth243	Orth328	Orth437	0.932633	0.067367	CS pos: 23-24. VLS-FP. Pr: 0.7734		20.72	20.68	1	i7-29o		0	Y	n7-18c23/24o		extr 4, plas 3, vacu 3, golg 2, E.R._vacu 2, E.R._plas 2	extr 18, E.R. 3, nucl 1, mito 1, cyto 1, plas 1, cyto_nucl 1, golg 1, vacu 1, cyto_mito 1, mito_nucl 1
A02G07044		A02	3191574	3191999	425	+	261	86	NA	NA	NA	NA	NA	NA	Unique	Unique	Unique	0.588295	0.411705	CS pos: 25-26. SFG-AA. Pr: 0.4107		14.28	14.27	0	o		0	Y	n6-17c25/26o		extr 6, vacu 4, E.R. 3	extr 17, E.R. 4, golg 2, nucl 1, mito 1, cyto 1, cyto_nucl 1, vacu 1, cyto_mito 1, mito_nucl 1
A02G07121		A02	3559729	3562884	3155	-	3156	1051	NA	NA	NA	NA	NA	uncharacterized PE-PGRS family protein PE_PGRS54-like [Gossypium arboreum]	Orth56	Orth176	Unique	0.940945	0.059055	CS pos: 29-30. AIA-ND. Pr: 0.8986		22.09	22.04	1	i7-29o		0	Y	n12-23c29/30o		extr 7, chlo 3, mito 2, cyto 1, pero 1, cyto_mito 1, cyto_pero 1, mito_plas 1	extr 10, cyto 9, nucl 3, mito 3, mito_nucl 3
A02G07186		A02	3894248	3894589	341	-	342	113	{IPR000528; Plant lipid transfer protein/Par allergen} {IPR016140; Bifunctional inhibitor/plant lipid transfer protein/seed storage helical domain} {IPR036312; Bifunctional inhibitor/plant lipid transfer protein/seed storage helical domain superfamily}	{GO:0006869; lipid transport; biological_process} {GO:0008289; lipid binding; molecular_function}	NA	NA	NA	hypothetical protein GOBAR_AA26197 [Gossypium barbadense]	Orth173	Orth339	Unique	0.99879	0.00121	CS pos: 22-23. IAT-TT. Pr: 0.3701		4.26	4.26	0	o		0	Y	n6-17c22/23o		extr 12, vacu 2	extr 19, E.R. 3, vacu 2, mito 1, plas 1, golg 1
A02G07286	GhSec005	A02	4354152	4354358	206	+	207	68	NA	NA	NA	NA	NA	NA	Unique	Unique	Unique	0.925989	0.074011	CS pos: 23-24. TAA-VA. Pr: 0.6808		12.29	12.28	0	o		0	Y	n3-14c22/23o		extr 10, cyto 2, chlo 1, vacu 1, cyto_nucl 1, cyto_pero 1, cyto_E.R. 1, cyto_plas 1	plas 11, mito 8, E.R. 4, mito_nucl 4
A02G07317		A02	4483713	4484957	1244	+	771	256	{IPR016140; Bifunctional inhibitor/plant lipid transfer protein/seed storage helical domain} {IPR036312; Bifunctional inhibitor/plant lipid transfer protein/seed storage helical domain superfamily}	NA	NA	NA	NA	hypothetical protein GOBAR_AA22760 [Gossypium barbadense]	Orth171	Orth264	Unique	0.984137	0.015863	CS pos: 26-27. TMA-QS. Pr: 0.7716		12.06	11.75	0	o		0	Y	n6-21c26/27o		extr 7, chlo 5, cyto 1, mito 1	extr 20, mito 3, cyto 3, cyto_mito 3
A02G07410		A02	4875509	4875796	287	-	288	95	NA	NA	NA	NA	NA	hypothetical protein GOBAR_AA09872 [Gossypium barbadense]	Orth100	Orth319	Orth187	0.807692	0.192308	CS pos: 29-30. GAA-IR. Pr: 0.3588		20.91	20.87	1	o10-32i		0	Y	n10-22c27/28o		extr 6, vacu 3, chlo 2, E.R._vacu 2	extr 10, mito 7, plas 5, vacu 2, cyto 1, E.R. 1, golg 1
A02G07515		A02	5430921	5431703	782	-	783	260	NA	NA	NA	NA	NA	repetitive proline-rich cell wall protein 1-like [Gossypium arboreum]	Orth214	Orth355	Orth422	0.993287	0.006713	CS pos: 23-24. SFG-TY. Pr: 0.4734		12.84	12.84	0	o		0	Y	n7-18c23/24o		extr 10, golg 2, cyto 1, vacu 1, golg_plas 1	extr 6, E.R. 6, cyto 3, golg 3, nucl 2, mito 2, plas 2, vacu 2, mito_nucl 2, cyto_pero 2
A02G07518	GhSec006	A02	5448103	5448798	695	-	696	231	NA	NA	NA	NA	NA	repetitive proline-rich cell wall protein 1-like [Gossypium hirsutum]	Unique	Unique	Unique	0.994409	0.005591	CS pos: 22-23. SFG-TY. Pr: 0.6622		10.88	10.88	0	o		0	Y	n6-17c22/23o		extr 9, nucl 2, cyto 1, vacu 1, E.R. 1, cysk_nucl 1, nucl_plas 1, E.R._vacu 1, cyto_E.R. 1	nucl 9, mito 8, cyto_nucl 8
A02G07530		A02	5528807	5529409	602	-	603	200	NA	NA	NA	NA	NA	hypothetical protein B456_005G049700 [Gossypium raimondii]	Orth214	Orth355	Orth422	0.991821	0.008179	CS pos: 23-24. SFG-TY. Pr: 0.5113		15.9	15.9	1	i7-24o		0	Y	n7-18c23/24o		extr 11, cyto 1, mito 1, vacu 1	E.R. 7, extr 5, cyto 3, golg 3, nucl 2, mito 2, plas 2, vacu 2, mito_nucl 2, cyto_pero 2
A02G07619		A02	5982073	5982756	683	+	684	227	NA	NA	K13098	TLS, FUS	RNA-binding protein FUS	glycine-rich cell wall structural protein isoform X1 [Gossypium hirsutum]	Unique	Unique	Unique	0.920688	0.079312	CS pos: 25-26. VIA-KE. Pr: 0.8397		23.3	19.93	0	o		0	Y	n8-16c25/26o		extr 5, vacu 3, cyto 2, mito 2, chlo 1, golg 1, cyto_nucl 1, cyto_mito 1, cyto_pero 1, mito_plas 1, cyto_E.R. 1, cyto_plas 1	extr 23, E.R. 3
A02G07881		A02	7776505	7776885	380	+	381	126	{IPR008801; Rapid ALkalinization Factor}	NA	NA	NA	NA	hypothetical protein GOBAR_AA18420 [Gossypium barbadense]	Orth202	Orth252	Orth316	0.951211	0.048789	CS pos: 24-25. ALS-SS. Pr: 0.5062		6.63	6.63	0	o		0	Y	n8-19c24/25o		extr 5, chlo 4, vacu 3, cyto 2, chlo_mito 2	extr 10, mito 7, plas 5, golg 3
A02G07930		A02	8048399	8050169	1770	+	1269	422	{IPR000743; Glycoside hydrolase, family 28} {IPR011050; Pectin lyase fold/virulence factor} {IPR012334; Pectin lyase fold}	{GO:0004650; polygalacturonase activity; molecular_function} {GO:0005975; carbohydrate metabolic process; biological_process}	K01213	E3.2.1.67	galacturan 1,4-alpha-galacturonidase	hypothetical protein GOBAR_AA12584 [Gossypium barbadense]	Orth98	Orth236	Orth382	0.989513	0.010487	CS pos: 20-21. GQC-KG. Pr: 0.8021		0.66	0.61	0	o		0	Y	n4-15c20/21o		extr 6, E.R. 3, cyto 2, E.R._vacu 2	extr 22, golg 3
A02G08312		A02	10925111	10927598	2487	-	1743	580	{IPR001117; Multicopper oxidase, type 1} {IPR008972; Cupredoxin} {IPR011706; Multicopper oxidase, type 2} {IPR011707; Multicopper oxidase, type 3} {IPR017761; Laccase} {IPR033138; Multicopper oxidases, conserved site} {IPR034285; Laccase, second cupredoxin domain} {IPR034288; Laccase, first cupredoxin domain}	{GO:0005507; copper ion binding; molecular_function} {GO:0016491; oxidoreductase activity; molecular_function} {GO:0046274; lignin catabolic process; biological_process} {GO:0048046; apoplast; cellular_component} {GO:0052716; hydroquinone:oxygen oxidoreductase activity; molecular_function} {GO:0055114; oxidation-reduction process; biological_process}	K05909	E1.10.3.2	laccase	laccase-21-like [Gossypium arboreum]	Orth53	Unique	Unique	0.98136	0.01864	CS pos: 24-25. VEA-EV. Pr: 0.9503		15.49	15.13	1	i7-29o		0	Y	n9-19c24/25o		extr 3, vacu 3, E.R. 3, E.R._vacu 3, cyto 2	extr 17, plas 4, E.R. 4
A02G08384	GhSec007	A02	11780000	11780920	920	-	921	306	{IPR006706; Extensin domain}	{GO:0005199; structural constituent of cell wall; molecular_function} {GO:0009664; plant-type cell wall organization; biological_process}	NA	NA	NA	Integumentary mucin C.1 like [Actinidia chinensis var. chinensis]	Unique	Unique	Unique	0.995339	0.004661	CS pos: 27-28. TSA-DY. Pr: 0.8874		1.45	1.45	0	o		0	Y	n8-19c27/28o		extr 9, vacu 3, cyto 1, mito 1	extr 18, mito 5, golg 2
A02G08389	GhSec008	A02	11830231	11831301	1070	-	1071	356	NA	NA	NA	NA	NA	extensin-3, partial [Jatropha curcas]	Unique	Unique	Unique	0.996557	0.003443	CS pos: 27-28. TSA-DY. Pr: 0.8042		2.27	2.27	0	o		0	Y	n8-19c27/28o		extr 9, vacu 3, nucl 1, cyto 1, cyto_nucl 1	extr 19, mito 4, golg 2, cyto_mito 2
A02G08614		A02	14189113	14190409	1296	-	969	322	{IPR005123; Oxoglutarate/iron-dependent dioxygenase} {IPR026992; Non-haem dioxygenase N-terminal domain} {IPR027443; Isopenicillin N synthase-like}	{GO:0016491; oxidoreductase activity; molecular_function} {GO:0055114; oxidation-reduction process; biological_process}	K05933	E1.14.17.4	aminocyclopropanecarboxylate oxidase	1-aminocyclopropane-1-carboxylate oxidase 5-like [Gossypium hirsutum]	Orth313	Orth248	Orth308	0.994542	0.005458	CS pos: 17-18. SRA-IP. Pr: 0.9597		0.26	0.26	0	o		0	Y	n2-12c17/18o		extr 5, cyto 2.5, cyto_E.R. 2.5, chlo 2, mito 2, chlo_mito 2	E.R. 11, extr 7, golg 4, vacu 3
A02G08752		A02	16490292	16491828	1536	-	1185	394	{IPR001764; Glycoside hydrolase, family 3, N-terminal} {IPR017853; Glycoside hydrolase superfamily} {IPR036881; Glycoside hydrolase family 3 C-terminal domain superfamily} {IPR036962; Glycoside hydrolase, family 3, N-terminal domain superfamily}	{GO:0004553; hydrolase activity, hydrolyzing O-glycosyl compounds; molecular_function} {GO:0005975; carbohydrate metabolic process; biological_process}	K15920	XYL4	xylan 1,4-beta-xylosidase	probable beta-D-xylosidase 7 [Gossypium hirsutum]	Orth245	Orth193	Unique	0.974938	0.025062	CS pos: 24-25. AES-TQ. Pr: 0.5512		2.08	2.07	0	o		0	Y	n6-18c22/23o		extr 9, chlo 2, cyto 1, mito 1, E.R. 1, cyto_E.R. 1	extr 23, mito 2, nucl 1.5, cyto_nucl 1.5
A02G09084		A02	24136094	24137342	1248	-	684	227	{IPR007528; RINT-1/Tip20}	{GO:0005783; endoplasmic reticulum; cellular_component} {GO:0048193; Golgi vesicle transport; biological_process}	NA	NA	NA	NA	Unique	Unique	Unique	0.810092	0.189908	CS pos: 21-22. VFP-AP. Pr: 0.4999		3.29	3.28	0	o		0	Y	n2-13c21/22o		extr 5, cyto 2, mito 2, E.R. 2, cyto_E.R. 2	plas 6, mito 4, cyto 4, extr 4, cyto_mito 4, E.R. 3, cyto_pero 3
A02G09410		A02	32450027	32450953	926	-	741	246	{IPR000757; Glycoside hydrolase family 16} {IPR008263; Glycoside hydrolase, family 16, active site} {IPR013320; Concanavalin A-like lectin/glucanase domain superfamily} {IPR016455; Xyloglucan endotransglucosylase/hydrolase}	{GO:0004553; hydrolase activity, hydrolyzing O-glycosyl compounds; molecular_function} {GO:0005975; carbohydrate metabolic process; biological_process} {GO:0010411; xyloglucan metabolic process; biological_process} {GO:0016762; xyloglucan:xyloglucosyl transferase activity; molecular_function} {GO:0042546; cell wall biogenesis; biological_process}	K14504	TCH4	xyloglucan:xyloglucosyl transferase TCH4	putative xyloglucan endotransglucosylase/hydrolase 23 -like protein [Gossypium arboreum]	Orth16	Orth181	Orth359	0.99	0.01	CS pos: 24-25. ASA-SN. Pr: 0.8753		3.44	3.42	0	o		0	Y	n8-19c24/25o		extr 4, nucl 3, chlo 2, golg 2, plas 1.5, cyto_nucl 1.5, chlo_mito 1.5, cysk_nucl 1.5, E.R._plas 1.5	extr 20, E.R. 5
A02G09543		A02	39125589	39125927	338	+	339	112	NA	NA	NA	NA	NA	verprolin-like [Gossypium hirsutum]	Orth30	Orth113	Orth188	0.992769	0.007231	CS pos: 17-18. SDA-AR. Pr: 0.8036		0.18	0.18	0	o		0	Y	n2-13c17/18o		extr 11, chlo 1, cyto 1, mito 1, chlo_mito 1	E.R. 10, extr 5, mito 4, golg 4, plas 3
A02G09756	GhSec009	A02	44301520	44301879	359	+	279	92	NA	NA	NA	NA	NA	uncharacterized protein LOC107951317 isoform X1 [Gossypium hirsutum]	Unique	Unique	Unique	0.998187	0.001813	CS pos: 24-25. LHG-AE. Pr: 0.4814		6.17	6.17	0	o		0	Y	n6-15c20/21o		extr 12, vacu 2	extr 25
A02G09978		A02	48407505	48408356	851	+	549	182	NA	NA	NA	NA	NA	hypothetical protein GOBAR_AA16414 [Gossypium barbadense]	Unique	Unique	Unique	0.95126	0.04874	CS pos: 20-21. VEE-EY. Pr: 0.3574		0.74	0.73	0	o		0	Y	n3-13c18/19o		extr 8, cyto 2, chlo 1, mito 1, vacu 1, E.R. 1, cyto_nucl 1, chlo_mito 1, E.R._vacu 1, cyto_pero 1, cyto_plas 1	extr 11, E.R. 8, golg 4, cyto 1.5, cyto_nucl 1.5
A02G09991		A02	48669283	48669840	557	+	558	185	{IPR004265; Dirigent protein}	NA	NA	NA	NA	disease resistance response protein 206-like [Gossypium raimondii]	Unique	Unique	Unique	0.970997	0.029003	CS pos: 20-21. TSA-YP. Pr: 0.7407		24.63	18.84	1	o5-23i		0	Y	n5-16c20/21o		extr 6, chlo 3, vacu 3, cyto 1, E.R. 1, cyto_E.R. 1	extr 20, E.R. 4, plas 2
A02G10310		A02	56975435	56977231	1796	+	444	147	NA	NA	NA	NA	NA	hypothetical protein GOBAR_DD05572 [Gossypium barbadense]	Orth21	Orth189	Unique	0.987152	0.012848	CS pos: 24-25. NNA-AS. Pr: 0.3452		8.27	8.27	0	o		0	Y	n8-19c24/25o		extr 14	extr 16, plas 7, E.R. 2
A02G10581		A02	62795507	62797608	2101	-	1110	369	{IPR006946; Domain of unknown function DUF642} {IPR008979; Galactose-binding-like domain superfamily}	NA	NA	NA	NA	uncharacterized protein LOC108469321 [Gossypium arboreum]	Orth281	Orth329	Orth303	0.994189	0.005811	CS pos: 20-21. ALS-AT. Pr: 0.7699		7.43	7.42	0	o		0	Y	n4-15c20/21o		extr 7, mito 3, cyto 2, chlo_mito 2	extr 26
A02G10904		A02	67466582	67466809	227	-	228	75	NA	NA	NA	NA	NA	hypothetical protein GOBAR_AA34373 [Gossypium barbadense]	Unique	Unique	Unique	0.991612	0.008388	CS pos: 24-25. SEA-SR. Pr: 0.8355		11.95	11.95	0	o		0	Y	n9-20c24/25o		extr 6, chlo 3, nucl 2, cyto 1, plas 1, vacu 1, cysk_nucl 1, cyto_plas 1	extr 11, plas 8, E.R. 4, mito 2, golg 2
A02G11704		A02	77246823	77247026	203	+	204	67	{IPR008801; Rapid ALkalinization Factor}	NA	NA	NA	NA	hypothetical protein GOBAR_AA17558 [Gossypium barbadense]	Orth93	Orth15	Orth309	0.889357	0.110643	CS pos: 29-30. IDA-AM. Pr: 0.4651		9.72	9.72	0	o		0	Y	n8-16c21/22o		extr 11, cyto 2	plas 15, mito 7, E.R. 3
A02G11710		A02	78663494	78664072	578	-	300	99	NA	NA	NA	NA	NA	hypothetical protein GOBAR_DD07060 [Gossypium barbadense]	Unique	Unique	Unique	0.995923	0.004077	CS pos: 18-19. CYA-QH. Pr: 0.9770		1.18	0.36	0	o		0	Y	n3-13c18/19o		extr 5, chlo 4, E.R. 3, cyto 1, vacu 1	extr 12, mito 4, nucl 3, plas 3, E.R. 3
A02G11878		A02	89825534	89827053	1519	+	978	325	{IPR000743; Glycoside hydrolase, family 28} {IPR006626; Parallel beta-helix repeat} {IPR011050; Pectin lyase fold/virulence factor} {IPR012334; Pectin lyase fold}	{GO:0004650; polygalacturonase activity; molecular_function} {GO:0005975; carbohydrate metabolic process; biological_process}	K01213	E3.2.1.67	galacturan 1,4-alpha-galacturonidase	hypothetical protein GOBAR_AA26983 [Gossypium barbadense]	Orth110	Orth366	Unique	0.996444	0.003556	CS pos: 24-25. VEG-QG. Pr: 0.9538		9.15	9.15	0	o		0	Y	n7-17c24/25o		extr 10, chlo 1, cyto 1, vacu 1, E.R. 1, E.R._vacu 1, cyto_E.R. 1	extr 11, cyto 7, cyto_nucl 5, mito 4, pero 3
A02G11985		A02	98698510	98701754	3244	-	888	295	NA	NA	K15135	MED18	mediator of RNA polymerase II transcription subunit 18	hypothetical protein GOBAR_DD06648 [Gossypium barbadense]	Unique	Unique	Unique	0.949275	0.050725	CS pos: 29-30. TSS-LV. Pr: 0.5396		9.58	9.51	0	o		0	Y	n12-23c33/34o		extr 7, vacu 5, cyto 1, mito 1	extr 19, E.R. 4, mito 2
A02G12035		A02	99885329	99885784	455	+	351	116	{IPR017853; Glycoside hydrolase superfamily}	NA	NA	NA	NA	NA	Unique	Unique	Unique	0.992286	0.007714	CS pos: 29-30. SHA-QN. Pr: 0.7155		18.41	18.38	1	i7-29o		0	Y	n11-22c29/30o		extr 8, chlo 2, vacu 2, nucl 1, cyto 1, cyto_nucl 1, chlo_mito 1, E.R._vacu 1	extr 22, cyto 3.5, cyto_mito 3
A02G12068		A02	100532958	100533806	848	-	264	87	NA	NA	NA	NA	NA	NA	Unique	Unique	Unique	0.522747	0.477253	CS pos: 38-39. ATS-TE. Pr: 0.3707		19.62	19.62	1	o15-34i		0	Y	n22-33c38/39o		extr 8, chlo 4, vacu 2, chlo_mito 2	extr 14, plas 10, mito 1, E.R. 1, golg 1
A02G12198		A02	104333426	104333812	386	+	303	100	NA	NA	NA	NA	NA	uncharacterized protein LOC107950902 [Gossypium hirsutum]	Orth22	Orth94	Orth144	0.998392	0.001608	CS pos: 23-24. GES-LT. Pr: 0.7817		13.24	13.24	1	o4-21i		0	Y	n5-16c20/21o		extr 12, mito 1, vacu 1	extr 12, golg 4, plas 3, pero 3, E.R. 3
A02G12213		A02	104557652	104558238	586	-	495	164	{IPR001024; PLAT/LH2 domain} {IPR036392; PLAT/LH2 domain superfamily}	{GO:0005515; protein binding; molecular_function}	NA	NA	NA	uncharacterized protein LOC107937222 [Gossypium hirsutum]	Orth155	Orth209	Orth287	0.995913	0.004087	CS pos: 25-26. SEG-ED. Pr: 0.5445		3.89	3.87	0	o		0	Y	n7-17c25/26o		extr 8, vacu 2, golg 2, chlo 1, plas 1, E.R._vacu 1	extr 9, plas 8, E.R. 7, mito 2
A02G12270		A02	105647491	105650806	3315	+	993	330	{IPR000757; Glycoside hydrolase family 16} {IPR008263; Glycoside hydrolase, family 16, active site} {IPR010713; Xyloglucan endo-transglycosylase, C-terminal} {IPR013320; Concanavalin A-like lectin/glucanase domain superfamily} {IPR016455; Xyloglucan endotransglucosylase/hydrolase}	{GO:0004553; hydrolase activity, hydrolyzing O-glycosyl compounds; molecular_function} {GO:0005618; cell wall; cellular_component} {GO:0005975; carbohydrate metabolic process; biological_process} {GO:0006073; cellular glucan metabolic process; biological_process} {GO:0010411; xyloglucan metabolic process; biological_process} {GO:0016762; xyloglucan:xyloglucosyl transferase activity; molecular_fun…	K08235	E2.4.1.207	xyloglucan:xyloglucosyl transferase	probable xyloglucan endotransglucosylase/hydrolase protein 6 precursor [Gossypium hirsutum]	Orth16	Orth181	Orth85	0.983247	0.016753	CS pos: 26-27. VSG-RP. Pr: 0.8241		22.06	19.56	1	i7-26o		0	Y	n4-22c26/27o		extr 5, vacu 4, E.R. 2, golg 2	extr 11, plas 7, E.R. 5, golg 2
A02G12273		A02	105680392	105683988	3596	+	1479	492	{IPR008758; Peptidase S28} {IPR029058; Alpha/Beta hydrolase fold}	{GO:0006508; proteolysis; biological_process} {GO:0008236; serine-type peptidase activity; molecular_function}	K01285	PRCP	lysosomal Pro-X carboxypeptidase	lysosomal Pro-X carboxypeptidase-like [Gossypium hirsutum]	Unique	Unique	Unique	0.912057	0.087943	CS pos: 22-23. SLS-SQ. Pr: 0.3931		14.9	13.27	0	o		0	Y	n6-18c22/23o		extr 4, vacu 4, E.R. 3, chlo 1, mito 1, plas 1, chlo_mito 1, mito_plas 1	extr 10, E.R. 8, plas 6, golg 3
A02G12289		A02	105928726	105929065	339	+	228	75	{IPR009438; Phytosulfokine}	{GO:0005576; extracellular region; cellular_component} {GO:0008083; growth factor activity; molecular_function} {GO:0008283; cell proliferation; biological_process}	NA	NA	NA	phytosulfokines-like [Gossypium hirsutum]	Orth94	Orth205	Orth145	0.996823	0.003177	CS pos: 21-22. SSA-AR. Pr: 0.6861		7.98	7.98	0	o		0	Y	n4-15c21/22o		extr 8, chlo 2, vacu 2, nucl 1, golg 1, chlo_mito 1, E.R._vacu 1	extr 15, E.R. 4, mito 3, golg 2, cyto_mito 2
A02G12360		A02	106814090	106814770	680	+	681	226	{IPR025287; Wall-associated receptor kinase, galacturonan-binding domain}	{GO:0030247; polysaccharide binding; molecular_function}	NA	NA	NA	NA	Orth120	Orth158	Orth245	0.999362	0.000638	CS pos: 21-22. VRA-ND. Pr: 0.9796		0.12	0.11	0	o		0	Y	n7-17c21/22o		extr 10, chlo 3	extr 7, cyto_nucl 6.833, nucl 6.5, cyto_mito 6.333, cyto 6, mito 5.5
A02G12373		A02	106889413	106890376	963	+	765	254	NA	NA	NA	NA	NA	glutamate receptor 3.1-like [Gossypium raimondii]	Unique	Unique	Unique	0.997822	0.002178	CS pos: 24-25. CSG-TI. Pr: 0.7578		0.11	0.11	0	o		0	Y	n9-19c24/25o		extr 5, cyto 3, nucl 2, E.R. 1.5, cyto_pero 1.5, E.R._plas 1.5	extr 13, plas 5, mito 4, E.R. 3
A02G12382		A02	107038422	107040007	1585	+	1002	333	{IPR001128; Cytochrome P450} {IPR002401; Cytochrome P450, E-class, group I} {IPR036396; Cytochrome P450 superfamily}	{GO:0005506; iron ion binding; molecular_function} {GO:0016705; oxidoreductase activity, acting on paired donors, with incorporation or reduction of molecular oxygen; molecular_function} {GO:0020037; heme binding; molecular_function} {GO:0055114; oxidation-reduction process; biological_process}	K20617	CYP71A	cytochrome P450 family 71 subfamily A	cytochrome P450 83B1-like [Gossypium arboreum]	Unique	Unique	Unique	0.775031	0.224969	CS pos: 26-27. GNS-NC. Pr: 0.5496		30.94	19.73	1	i2-21o		0	Y	n3-21c26/27o		extr 4, chlo 3, nucl 2, vacu 2, chlo_mito 2	E.R. 7, cyto 4, nucl 3, mito 3, plas 3, golg 3, mito_nucl 3, cyto_pero 3
A02G12394		A02	107246995	107247480	485	-	486	161	NA	NA	NA	NA	NA	classical arabinogalactan protein 6-like [Gossypium arboreum]	Orth78	Unique	Unique	0.90597	0.09403	CS pos: 21-22. AFA-TD. Pr: 0.6685		15.67	15.41	1	i5-22o		0	Y	n6-17c21/22o		extr 6, chlo 2, cyto 2, E.R. 1.5, chlo_mito 1.5, E.R._plas 1.5	extr 25
A02G12396		A02	107269883	107270428	545	-	480	159	NA	NA	NA	NA	NA	putative protein TPRXL [Durio zibethinus]	Orth78	Unique	Unique	0.689282	0.310718	CS pos: 23-24. ADS-SP. Pr: 0.3272		15.86	14.67	0	o		0	Y	n6-16c21/22o		extr 5, vacu 5, chlo 2, mito 1, plas 1, mito_plas 1	extr 13, plas 8, mito 4
A02G12408		A02	107328032	107328484	452	+	453	150	NA	NA	NA	NA	NA	hypothetical protein GOBAR_DD06120 [Gossypium barbadense]	Orth139	Orth207	Orth44	0.980846	0.019154	CS pos: 25-26. VEG-RL. Pr: 0.7487		9.6	9.25	0	o		0	Y	n8-17c22/23o		extr 5, chlo 3, cyto 2, chlo_mito 2, nucl 1, mito 1, vacu 1, E.R. 1, E.R._vacu 1, cyto_pero 1, cyto_plas 1	nucl 12.5, cyto_nucl 11.5, cyto 7.5, extr 5
A02G12411		A02	107341434	107341880	446	+	447	148	NA	NA	NA	NA	NA	uncharacterized protein LOC107931667 [Gossypium hirsutum]	Orth139	Orth207	Unique	0.985677	0.014323	CS pos: 20-21. VQG-RL. Pr: 0.8268		4.3	4.3	0	o		0	Y	n4-16c20/21o		extr 6, chlo 4, vacu 2, chlo_mito 2	extr 18, E.R. 4, golg 2, vacu 2
A02G12415		A02	107375761	107376027	266	+	267	88	NA	NA	NA	NA	NA	hypothetical protein GOBAR_AA11118 [Gossypium barbadense]	Unique	Unique	Unique	0.947828	0.052172	CS pos: 28-29. TEG-RS. Pr: 0.4961		16.34	16.34	1	i7-26o		0	Y	n8-19c24/25o		extr 7, chlo 3, nucl 1, cyto 1, plas 1, E.R. 1, cyto_nucl 1, nucl_plas 1, E.R._plas 1, cyto_E.R. 1, cyto_plas 1	extr 9, mito 6.5, nucl 6, cyto_mito 6, cyto 4.5
A02G12606	GhSec143	A02	108982349	108983806	1457	-	1092	363	{IPR001087; GDSL lipase/esterase} {IPR035669; GDSL lipase/esterase-like, plant} {IPR036514; SGNH hydrolase superfamily}	{GO:0016788; hydrolase activity, acting on ester bonds; molecular_function}	NA	NA	NA	GDSL esterase/lipase At5g33370-like isoform X1 [Gossypium hirsutum]	Orth99	Orth342	Orth361	0.984951	0.015049	CS pos: 25-26. AGA-PP. Pr: 0.3364		14.04	13.27	0	o		0	Y	n8-19c23/24o		extr 7, vacu 2, chlo 1, nucl 1, mito 1, plas 1, E.R. 1, chlo_mito 1, nucl_plas 1, E.R._plas 1, mito_plas 1	extr 25
A03G12854		A03	1050067	1050603	536	+	537	178	{IPR006501; Pectinesterase inhibitor domain} {IPR034088; Pla a 1-like} {IPR035513; Invertase/pectin methylesterase inhibitor domain superfamily}	{GO:0004857; enzyme inhibitor activity; molecular_function}	NA	NA	NA	hypothetical protein GOBAR_AA27684 [Gossypium barbadense]	Orth92	Orth219	Orth146	0.998897	0.001103	CS pos: 21-22. VSC-DV. Pr: 0.9559		10.07	8.61	0	o		0	Y	n6-17c21/22o		extr 12, vacu 2	extr 19, golg 4, E.R. 3
A03G12967		A03	1566528	1567829	1301	+	1302	433	NA	NA	K13098	TLS, FUS	RNA-binding protein FUS	glycine-rich cell wall structural protein 1.8-like [Gossypium hirsutum]	Unique	Unique	Unique	0.950131	0.049869	CS pos: 22-23. CSA-TR. Pr: 0.7045		21.58	21.55	1	i7-29o		0	Y	n6-17c22/23o		extr 6, chlo 3, vacu 3, nucl 1, golg 1	extr 26
A03G13040		A03	1944214	1944750	536	-	537	178	{IPR006501; Pectinesterase inhibitor domain} {IPR034088; Pla a 1-like} {IPR035513; Invertase/pectin methylesterase inhibitor domain superfamily}	{GO:0004857; enzyme inhibitor activity; molecular_function}	NA	NA	NA	hypothetical protein GOBAR_AA27684 [Gossypium barbadense]	Orth92	Orth219	Orth146	0.998897	0.001103	CS pos: 21-22. VSC-DV. Pr: 0.9559		10.07	8.61	0	o		0	Y	n6-17c21/22o		extr 12, vacu 2	extr 19, golg 4, E.R. 3
A03G13184		A03	2802980	2803678	698	-	336	111	{IPR016140; Bifunctional inhibitor/plant lipid transfer protein/seed storage helical domain} {IPR036312; Bifunctional inhibitor/plant lipid transfer protein/seed storage helical domain superfamily}	NA	NA	NA	NA	uncharacterized protein LOC108481783 [Gossypium arboreum]	Orth91	Orth59	Orth101	0.994988	0.005012	CS pos: 19-20. SMA-TV. Pr: 0.4670		21.05	19.9	1	i7-29o		0	Y	n9-16c24/25o		extr 8, chlo 4, vacu 2, chlo_mito 2	extr 24, E.R. 2
A03G13186		A03	2811212	2811955	743	+	339	112	{IPR016140; Bifunctional inhibitor/plant lipid transfer protein/seed storage helical domain} {IPR036312; Bifunctional inhibitor/plant lipid transfer protein/seed storage helical domain superfamily}	NA	NA	NA	NA	uncharacterized protein LOC108482472 [Gossypium arboreum]	Orth91	Orth59	Orth433	0.992751	0.007249	CS pos: 24-25. TVA-DP. Pr: 0.5011		5.35	4	0	o		0	Y	n9-19c24/25o		extr 10, mito 2, plas 1, vacu 1, chlo_mito 1, cyto_mito 1	extr 14, mito 5, E.R. 3, plas 2, golg 2
A03G13379		A03	4061274	4061948	674	+	675	224	{IPR001938; Thaumatin family} {IPR037176; Osmotin/thaumatin-like superfamily}	NA	NA	NA	NA	thaumatin-like protein [Gossypium arboreum]	Orth114	Orth66	Unique	0.998272	0.001728	CS pos: 23-24. AHA-AT. Pr: 0.9607		12.41	12.41	0	o		0	Y	n7-18c23/24o		extr 5, vacu 4, chlo 3, mito 1, golg 1	extr 24, vacu 2
A03G13407		A03	4220547	4221447	900	-	210	69	NA	NA	NA	NA	NA	putative pectin lyase A [Gossypium arboreum]	Unique	Unique	Unique	0.998286	0.001714	CS pos: 30-31. IEA-QK. Pr: 0.4552		12.44	12.44	0	o		0	Y	n7-15c22/23o		extr 6, chlo 5, E.R._plas 2, plas 1.5, E.R. 1.5	extr 21, E.R. 3, mito 2
A03G13564	GhSec011	A03	5275824	5278021	2197	+	969	322	{IPR000823; Plant peroxidase} {IPR002016; Haem peroxidase, plant/fungal/bacterial} {IPR010255; Haem peroxidase} {IPR019793; Peroxidases heam-ligand binding site} {IPR019794; Peroxidase, active site} {IPR033905; Secretory peroxidase}	{GO:0004601; peroxidase activity; molecular_function} {GO:0006979; response to oxidative stress; biological_process} {GO:0020037; heme binding; molecular_function} {GO:0042744; hydrogen peroxide catabolic process; biological_process} {GO:0055114; oxidation-reduction process; biological_process}	K00430	E1.11.1.7	peroxidase	peroxidase 4-like [Gossypium hirsutum]	Orth221	Orth30	Orth42	0.986841	0.013159	CS pos: 25-26. SYA-QL. Pr: 0.8402		15.12	15.06	0	o		0	Y	n6-17c25/26o		extr 7, chlo 5, vacu 2	extr 17, mito 4, E.R. 3, cyto 1, plas 1, pero 1, cyto_pero 1
A03G13591		A03	5438260	5440407	2147	+	1731	576	{IPR001117; Multicopper oxidase, type 1} {IPR002355; Multicopper oxidase, copper-binding site} {IPR008972; Cupredoxin} {IPR011706; Multicopper oxidase, type 2} {IPR011707; Multicopper oxidase, type 3} {IPR017761; Laccase} {IPR033138; Multicopper oxidases, conserved site} {IPR034285; Laccase, second cupredoxin domain} {IPR034288; Laccase, first cupredoxin domain} {IPR034289; Laccase, third cupredo…	{GO:0005507; copper ion binding; molecular_function} {GO:0016491; oxidoreductase activity; molecular_function} {GO:0046274; lignin catabolic process; biological_process} {GO:0048046; apoplast; cellular_component} {GO:0052716; hydroquinone:oxygen oxidoreductase activity; molecular_function} {GO:0055114; oxidation-reduction process; biological_process}	K05909	E1.10.3.2	laccase	laccase-13-like [Gossypium raimondii]	Orth301	Orth238	Orth304	0.807133	0.192867	CS pos: 32-33. ADA-AI. Pr: 0.7067		25	22.27	1	i13-35o		0	Y	n15-26c32/33o		extr 6, pero 3, E.R. 2, chlo 1, vacu 1, cysk 1, E.R._plas 1, cyto_E.R. 1	extr 12, mito 6, pero 5, nucl 2, cyto 2, cyto_nucl 2
A03G13608		A03	5575542	5578233	2691	+	774	257	{IPR004911; Gamma interferon inducible lysosomal thiol reductase GILT}	NA	K08059	IFI30, GILT	interferon, gamma-inducible protein 30	gamma-interferon-inducible lysosomal thiol reductase-like [Gossypium hirsutum]	Orth200	Orth218	Orth444	0.993079	0.006921	CS pos: 23-24. ASA-ST. Pr: 0.8426		21.88	21.87	1	i7-29o		0	Y	n7-18c23/24o		extr 5, chlo 3, vacu 3, cyto 2	extr 15, golg 6, mito 2, E.R. 2
A03G13791		A03	7146674	7149499	2825	+	642	213	{IPR001611; Leucine-rich repeat} {IPR013210; Leucine-rich repeat-containing N-terminal, plant-type} {IPR032675; Leucine-rich repeat domain superfamily}	{GO:0005515; protein binding; molecular_function}	NA	NA	NA	leucine-rich repeat protein 2-like [Phoenix dactylifera]	Orth80	Orth56	Orth325	0.989996	0.010004	CS pos: 22-23. VLG-NS. Pr: 0.8283		16.69	16.69	1	o5-24i		0	Y	n6-17c22/23o		extr 6, cyto 2, vacu 2, chlo 1, mito 1, plas 1, E.R. 1, cyto_nucl 1, chlo_mito 1, cyto_pero 1, E.R._plas 1, mito_plas 1	extr 26
A03G13901	GhSec010	A03	8384534	8384959	425	+	426	141	NA	NA	NA	NA	NA	NA	Orth31	Orth114	Orth189	0.992786	0.007214	CS pos: 24-25. VHG-EG. Pr: 0.7176		15.33	15.33	0	o		0	Y	n6-16c24/25o		extr 11, golg 2	extr 10, golg 6, E.R. 4, vacu 4, pero 2
A03G13975		A03	9329851	9331457	1606	-	780	259	{IPR002963; Expansin} {IPR007112; Expansin/pollen allergen, DPBB domain} {IPR007117; Expansin, cellulose-binding-like domain} {IPR007118; Expansin/Lol pI} {IPR009009; RlpA-like protein, double-psi beta-barrel domain} {IPR036749; Expansin, cellulose-binding-like domain superfamily} {IPR036908; RlpA-like domain superfamily}	{GO:0005576; extracellular region; cellular_component} {GO:0009664; plant-type cell wall organization; biological_process}	K20628	exlX	expansin	expansin [Gossypium hirsutum]	Orth115	Orth262	Orth333	0.989757	0.010243	CS pos: 22-23. GEA-RI. Pr: 0.9282		16.43	11.48	0	o		0	Y	n6-17c29/30o		extr 4, vacu 4, chlo 3, golg 2	plas 13, extr 9, E.R. 3
A03G14101		A03	10742964	10746906	3942	+	2283	760	{IPR031329; Neutral/alkaline non-lysosomal ceramidase, N-terminal} {IPR031331; Neutral/alkaline non-lysosomal ceramidase, C-terminal} {IPR038445; Neutral ceramidase, C-terminal domain superfamily}	NA	K12349	ASAH2	neutral ceramidase	neutral ceramidase [Gossypium arboreum]	Orth116	Orth90	Unique	0.979541	0.020459	CS pos: 19-20. VLS-DS. Pr: 0.8659		0.08	0.03	0	o		0	Y	n3-11c19/20o		extr 5, nucl 2, vacu 2, E.R. 2, E.R._vacu 2	extr 24, cyto 1, pero 1, E.R. 1, cyto_pero 1
A03G14182		A03	11882048	11882254	206	+	207	68	NA	NA	NA	NA	NA	NA	Unique	Unique	Unique	0.821178	0.178822	CS pos: 26-27. GGA-RH. Pr: 0.2372		21.12	21.12	1	o4-26i		0	Y	n2-13c21/22o		extr 8, chlo 3, vacu 2	extr 13, plas 8, mito 5
A03G14273		A03	13853979	13856415	2436	+	1158	385	{IPR000602; Glycoside hydrolase family 38, N-terminal domain} {IPR011330; Glycoside hydrolase/deacetylase, beta/alpha-barrel} {IPR037094; Glycoside hydrolase family 38, central domain superfamily}	{GO:0003824; catalytic activity; molecular_function} {GO:0004559; alpha-mannosidase activity; molecular_function} {GO:0005975; carbohydrate metabolic process; biological_process} {GO:0006013; mannose metabolic process; biological_process}	K01191	MAN2C1	alpha-mannosidase	alpha-mannosidase-like isoform X1 [Gossypium hirsutum]	Unique	Unique	Unique	0.969653	0.030347	CS pos: 22-23. VEP-KY. Pr: 0.5107		13.56	13.33	0	o		0	Y	n3-14c19/20o		extr 4, vacu 3, E.R. 3, E.R._vacu 3	extr 19, E.R. 3, mito 2, golg 2
A03G14316		A03	14945939	14946960	1021	-	768	255	{IPR001701; Glycoside hydrolase family 9} {IPR008928; Six-hairpin glycosidase superfamily} {IPR012341; Six-hairpin glycosidase-like superfamily}	{GO:0003824; catalytic activity; molecular_function} {GO:0004553; hydrolase activity, hydrolyzing O-glycosyl compounds; molecular_function} {GO:0005975; carbohydrate metabolic process; biological_process}	K01179	E3.2.1.4	endoglucanase	hypothetical protein GOBAR_AA12967 [Gossypium barbadense]	Orth71	Orth18	Orth262	0.961912	0.038088	CS pos: 26-27. VGS-QN. Pr: 0.8207		1.4	1.04	0	o		0	Y	n6-16c21/22o		extr 8, golg 2, chlo 1, cyto 1, vacu 1, E.R. 1, golg_plas 1, E.R._vacu 1, cyto_E.R. 1	extr 21, plas 2, E.R. 2
A03G14591		A03	20201435	20203780	2345	+	597	198	{IPR012946; X8 domain}	NA	K22832	GAS1	1,3-beta-glucanosyltransferase GAS1	PLASMODESMATA CALLOSE-BINDING PROTEIN 2-like [Gossypium hirsutum]	Orth279	Orth132	Orth102	0.9985	0.0015	CS pos: 20-21. SSG-NW. Pr: 0.8136		4.27	0.31	0	o		0	Y	n3-14c18/19o		extr 10, vacu 3	extr 25
A03G14648		A03	21157787	21158371	584	-	345	114	NA	NA	NA	NA	NA	uncharacterized protein LOC107888156 [Gossypium hirsutum]	Orth17	Orth96	Orth147	0.996094	0.003906	CS pos: 24-25. SSA-NT. Pr: 0.8652		11.83	11.82	0	o		0	Y	n6-19c24/25o		extr 8, vacu 4, nucl 2, E.R._vacu 2	extr 23, plas 1, E.R. 1, golg 1, vacu 1
A03G14848		A03	26680933	26681247	314	-	315	104	NA	NA	NA	NA	NA	hypothetical protein GOBAR_AA23166 [Gossypium barbadense]	Unique	Unique	Unique	0.995586	0.004414	CS pos: 23-24. AVG-HD. Pr: 0.6356		11.47	11.47	0	o		0	Y	n4-15c23/24o		extr 11, chlo 1, cyto 1, mito 1, chlo_mito 1	extr 20, E.R. 3, mito 1, cyto 1, golg 1, vacu 1, cyto_mito 1
A03G14852		A03	26866167	26866875	708	-	528	175	NA	NA	NA	NA	NA	hypothetical protein GOBAR_AA36505 [Gossypium barbadense]	Orth43	Orth137	Orth232	0.98273	0.01727	CS pos: 23-24. IVG-DE. Pr: 0.5659		0.15	0.15	0	o		0	Y	n4-15c23/24o		extr 8, mito 3, chlo 1, nucl 1, cyto 1, cyto_nucl 1	extr 24, cyto 1, pero 1, golg 1, cyto_pero 1
A03G14855		A03	26991473	26991858	385	-	309	102	NA	NA	NA	NA	NA	uncharacterized protein LOC107893696 [Gossypium hirsutum]	Orth270	Orth387	Orth148	0.527957	0.472043	CS pos: 17-18. ALT-II. Pr: 0.1225		22.35	22.33	1	i5-27o		1	0	o6-26i		extr 6, chlo 3, cyto 2, vacu 2, chlo_mito 2	plas 14, E.R. 6, mito 4, extr 3
A03G16201		A03	50787551	50789625	2074	-	1107	368	{IPR000743; Glycoside hydrolase, family 28} {IPR011050; Pectin lyase fold/virulence factor} {IPR012334; Pectin lyase fold}	{GO:0004650; polygalacturonase activity; molecular_function} {GO:0005975; carbohydrate metabolic process; biological_process}	K01184	E3.2.1.15	polygalacturonase	probable polygalacturonase At3g15720 [Gossypium hirsutum]	Orth269	Orth232	Orth66	0.965121	0.034879	CS pos: 18-19. AFG-NG. Pr: 0.5822		13.23	13.15	0	o		0	Y	n3-13c18/19o		extr 7, E.R. 2, golg 2, nucl 1, plas 1, vacu 1, nucl_plas 1, cyto_E.R. 1	extr 24, vacu 2
A03G16404		A03	52506084	52506488	404	-	405	134	{IPR000010; Cystatin domain} {IPR018073; Proteinase inhibitor I25, cystatin, conserved site}	{GO:0004869; cysteine-type endopeptidase inhibitor activity; molecular_function}	K13899	CST3	cystatin-C	cysteine proteinase inhibitor B-like [Gossypium hirsutum]	Orth293	Orth379	Unique	0.9164	0.0836	CS pos: 24-25. VDG-YG. Pr: 0.7104		20.11	20.11	1	i7-29o		0	Y	n8-19c24/25o		extr 4, cyto 3, E.R. 2.5, E.R._plas 2.5, plas 1.5, cyto_nucl 1.5, cyto_pero 1.5	plas 10, extr 5, E.R. 4, mito 2, cyto 2, golg 2, cyto_mito 2
A03G16562		A03	54646899	54647255	356	+	357	118	NA	NA	NA	NA	NA	hypothetical protein GOBAR_AA09443 [Gossypium barbadense]	Orth62	Orth157	Orth260	0.982951	0.017049	CS pos: 21-22. ALA-SN. Pr: 0.4535		21.57	21.39	1	i9-31o		0	Y	n9-20c28/29o		extr 12, vacu 2	extr 21, plas 3, pero 1, E.R. 1, golg 1
A03G16608		A03	60006001	60010239	4238	-	750	249	{IPR002130; Cyclophilin-type peptidyl-prolyl cis-trans isomerase domain} {IPR029000; Cyclophilin-like domain superfamily}	{GO:0000413; protein peptidyl-prolyl isomerization; biological_process} {GO:0003755; peptidyl-prolyl cis-trans isomerase activity; molecular_function}	NA	NA	NA	hypothetical protein GOBAR_AA29091 [Gossypium barbadense]	Unique	Unique	Unique	0.999284	0.000716	CS pos: 20-21. ALA-EE. Pr: 0.7995		2.98	2.96	0	o		0	Y	n3-14c20/21o		extr 4, chlo 3, vacu 3, cyto 1, mito 1, E.R. 1, golg 1, cyto_E.R. 1	extr 8, plas 7, E.R. 4, mito 3, cyto 3, cyto_mito 3
A03G16648		A03	68062385	68063609	1224	-	747	248	{IPR002963; Expansin} {IPR007112; Expansin/pollen allergen, DPBB domain} {IPR007117; Expansin, cellulose-binding-like domain} {IPR007118; Expansin/Lol pI} {IPR009009; RlpA-like protein, double-psi beta-barrel domain} {IPR036749; Expansin, cellulose-binding-like domain superfamily} {IPR036908; RlpA-like domain superfamily}	{GO:0005576; extracellular region; cellular_component} {GO:0009664; plant-type cell wall organization; biological_process}	K20628	exlX	expansin	expansin-A15-like [Gossypium hirsutum]	Orth115	Orth262	Orth333	0.999195	0.000805	CS pos: 20-21. VQG-YS. Pr: 0.9569		2.47	1.58	0	o		0	Y	n6-15c20/21o		extr 8, vacu 2, golg 2, chlo 1, E.R. 1, golg_plas 1	extr 26
A03G16702		A03	69523665	69523981	316	-	237	78	NA	NA	NA	NA	NA	NA	Unique	Unique	Unique	0.854637	0.145363	CS pos: 26-27. ASA-VD. Pr: 0.8064		15.39	15.39	1	o10-27i		0	Y	n11-22c26/27o		extr 6, chlo 5, nucl 3	mito 14.5, cyto_mito 9.333, nucl 7.5, cyto_nucl 5.833, cyto 3
A03G16741		A03	71919308	71919635	327	-	240	79	{IPR009438; Phytosulfokine}	{GO:0005576; extracellular region; cellular_component} {GO:0008083; growth factor activity; molecular_function} {GO:0008283; cell proliferation; biological_process}	NA	NA	NA	phytosulfokines-like [Gossypium hirsutum]	Orth215	Orth301	Unique	0.99026	0.00974	CS pos: 20-21. AQC-RY. Pr: 0.8644		16.81	16.81	1	o4-23i		0	Y	n5-16c20/21o		extr 5, vacu 4, chlo 2, golg 2, E.R._vacu 2	extr 10, plas 5, E.R. 5, golg 4, mito 1, cyto 1, vacu 1, cyto_mito 1
A03G16743		A03	71953145	71954325	1180	+	1008	335	{IPR000823; Plant peroxidase} {IPR002016; Haem peroxidase, plant/fungal/bacterial} {IPR010255; Haem peroxidase} {IPR019793; Peroxidases heam-ligand binding site} {IPR019794; Peroxidase, active site} {IPR033905; Secretory peroxidase}	{GO:0004601; peroxidase activity; molecular_function} {GO:0006979; response to oxidative stress; biological_process} {GO:0020037; heme binding; molecular_function} {GO:0042744; hydrogen peroxide catabolic process; biological_process} {GO:0055114; oxidation-reduction process; biological_process}	K00430	E1.11.1.7	peroxidase	peroxidase 11-like [Gossypium hirsutum]	Orth194	Orth369	Orth423	0.997546	0.002454	CS pos: 22-23. TIA-AT. Pr: 0.5133		16.93	16.71	1	i7-24o		0	Y	n7-17c22/23o		extr 6, chlo 4, cyto 2, vacu 2, chlo_mito 2	extr 19, cyto_nucl 3.5, cyto 3, nucl 2, mito 2
A03G16777		A03	73416672	73417914	1242	+	984	327	{IPR000823; Plant peroxidase} {IPR002016; Haem peroxidase, plant/fungal/bacterial} {IPR010255; Haem peroxidase} {IPR019793; Peroxidases heam-ligand binding site} {IPR019794; Peroxidase, active site} {IPR033905; Secretory peroxidase}	{GO:0004601; peroxidase activity; molecular_function} {GO:0006979; response to oxidative stress; biological_process} {GO:0020037; heme binding; molecular_function} {GO:0042744; hydrogen peroxide catabolic process; biological_process} {GO:0055114; oxidation-reduction process; biological_process}	K00430	E1.11.1.7	peroxidase	hypothetical protein GOBAR_AA14770 [Gossypium barbadense]	Orth191	Orth228	Orth149	0.989323	0.010677	CS pos: 24-25. TNA-QL. Pr: 0.9362		20.35	20.29	1	i5-27o		0	Y	n5-16c24/25o		extr 5, chlo 3, nucl 2, vacu 2, cyto 1, plas 1, cysk_nucl 1, E.R._vacu 1, cyto_plas 1	extr 9, E.R. 5, nucl 3.5, cyto_nucl 3.5, cyto 2.5, mito 2, plas 2
A03G16987		A03	90712532	90712948	416	-	417	138	NA	NA	NA	NA	NA	NA	Orth213	Orth299	Orth150	0.966218	0.033782	CS pos: 25-26. TVA-YP. Pr: 0.4269		25.94	20.64	1	i7-26o		0	Y	n11-22c27/28o		extr 12, plas 1, vacu 1	extr 16, mito 5, E.R. 4
A03G16989		A03	90742074	90742349	275	-	276	91	NA	NA	NA	NA	NA	Uncharacterized protein TCM_010848 [Theobroma cacao]	Orth49	Orth138	Orth233	0.946346	0.053654	CS pos: 30-31. VGG-CM. Pr: 0.4057		11.42	11.42	0	i		0	Y	n14-22c26/27o		extr 7, vacu 3, cyto 2.5, cyto_nucl 2	extr 13, mito 8, plas 3, E.R. 2
A03G17111		A03	95184786	95186309	1523	+	1218	405	{IPR002022; Pectate lyase} {IPR011050; Pectin lyase fold/virulence factor} {IPR012334; Pectin lyase fold} {IPR018082; AmbAllergen}	NA	K01728	pel	pectate lyase	probable pectate lyase 5 [Theobroma cacao]	Orth148	Orth349	Orth315	0.993964	0.006036	CS pos: 21-22. VFS-SP. Pr: 0.8665		1	0.94	0	o		0	Y	n3-14c21/22o		extr 6, vacu 2, E.R. 2, E.R._vacu 2, chlo 1, cyto 1, plas 1, golg 1, golg_plas 1, cyto_plas 1	extr 27
A03G17315		A03	102437713	102439650	1937	-	1938	645	{IPR001611; Leucine-rich repeat} {IPR003591; Leucine-rich repeat, typical subtype} {IPR013210; Leucine-rich repeat-containing N-terminal, plant-type} {IPR032675; Leucine-rich repeat domain superfamily}	{GO:0005515; protein binding; molecular_function}	K13420	FLS2	LRR receptor-like serine/threonine-protein kinase FLS2	probable LRR receptor-like serine/threonine-protein kinase At1g34110 isoform X1 [Gossypium raimondii]	Orth130	Unique	Unique	0.997253	0.002747	CS pos: 25-26. STG-GS. Pr: 0.3321		19.28	19.26	1	i7-29o		0	Y	n6-17c25/26o		extr 4, plas 3, vacu 3, golg 2, E.R._vacu 2, E.R._plas 2	extr 26
A03G17368		A03	104061237	104061458	221	+	222	73	{IPR008801; Rapid ALkalinization Factor}	NA	NA	NA	NA	hypothetical protein B456_005G192700 [Gossypium raimondii]	Orth185	Orth302	Orth326	0.999575	0.000425	CS pos: 20-21. VDA-AA. Pr: 0.7204		13.1	13.1	0	o		0	Y	n4-15c20/21o		extr 11, chlo 1, cyto 1, vacu 1	extr 18, plas 5, E.R. 2
A03G17374		A03	104158053	104158862	809	-	810	269	{IPR025287; Wall-associated receptor kinase, galacturonan-binding domain} {IPR032872; Wall-associated receptor kinase, C-terminal}	{GO:0030247; polysaccharide binding; molecular_function}	NA	NA	NA	LEAF RUST 10 DISEASE-RESISTANCE LOCUS RECEPTOR-LIKE PROTEIN KINASE-like 1.2 [Gossypium hirsutum]	Unique	Unique	Unique	0.938499	0.061501	CS pos: 33-34. AFA-VD. Pr: 0.7509		21.71	21.33	1	i12-34o		0	Y	n9-27c33/34o		extr 7, chlo 2, cyto 2, nucl 1, vacu 1, E.R. 1, chlo_mito 1, E.R._vacu 1, cyto_pero 1, cyto_plas 1	extr 16, mito 5, cyto 4
A03G17495		A03	106575804	106576846	1042	+	699	232	{IPR005795; Major pollen allergen Lol pI} {IPR007112; Expansin/pollen allergen, DPBB domain} {IPR007117; Expansin, cellulose-binding-like domain} {IPR007118; Expansin/Lol pI} {IPR009009; RlpA-like protein, double-psi beta-barrel domain} {IPR036749; Expansin, cellulose-binding-like domain superfamily} {IPR036908; RlpA-like domain superfamily}	{GO:0005576; extracellular region; cellular_component} {GO:0019953; sexual reproduction; biological_process}	K20628	exlX	expansin	beta-expansin [Gossypium hirsutum]	Orth237	Orth266	Orth288	0.991188	0.008812	CS pos: 26-27. VAG-NV. Pr: 0.8532		0.05	0.05	0	o		0	Y	n10-19c23/24o		extr 3, cyto 2, mito 2, vacu 2, E.R. 2, E.R._vacu 2, cyto_E.R. 2	extr 16, plas 6, mito 2, E.R. 2
A03G17564		A03	107805532	107807630	2098	-	885	294	{IPR000757; Glycoside hydrolase family 16} {IPR010713; Xyloglucan endo-transglycosylase, C-terminal} {IPR013320; Concanavalin A-like lectin/glucanase domain superfamily} {IPR016455; Xyloglucan endotransglucosylase/hydrolase}	{GO:0004553; hydrolase activity, hydrolyzing O-glycosyl compounds; molecular_function} {GO:0005618; cell wall; cellular_component} {GO:0005975; carbohydrate metabolic process; biological_process} {GO:0006073; cellular glucan metabolic process; biological_process} {GO:0010411; xyloglucan metabolic process; biological_process} {GO:0016762; xyloglucan:xyloglucosyl transferase activity; molecular_fun…	K08235	E2.4.1.207	xyloglucan:xyloglucosyl transferase	hypothetical protein GOBAR_AA09787 [Gossypium barbadense]	Orth16	Orth181	Orth311	0.871267	0.128733	CS pos: 25-26. VSS-AE. Pr: 0.5476		19.62	19.62	1	i7-26o		0	Y	n9-20c25/26o		extr 5, vacu 3, E.R. 2, golg 2, chlo 1, cyto 1, golg_plas 1, E.R._plas 1	extr 11, E.R. 8, mito 3, golg 3
A03G17582		A03	108086048	108096617	10569	-	3033	1010	{IPR000719; Protein kinase domain} {IPR001245; Serine-threonine/tyrosine-protein kinase, catalytic domain} {IPR008271; Serine/threonine-protein kinase, active site} {IPR011009; Protein kinase-like domain superfamily} {IPR011989; Armadillo-like helical} {IPR016024; Armadillo-type fold}	{GO:0004672; protein kinase activity; molecular_function} {GO:0005524; ATP binding; molecular_function} {GO:0006468; protein phosphorylation; biological_process}	NA	NA	NA	MAP3K epsilon protein kinase 1-like [Gossypium arboreum]	Unique	Unique	Unique	0.823016	0.176984	CS pos: 25-26. TLG-SW. Pr: 0.5510		10.08	9.78	0	o		0	Y	n3-21c25/26o		extr 3, E.R. 3, vacu 2, golg 2, E.R._plas 2, chlo 1, nucl 1, mito 1, plas 1, chlo_mito 1, nucl_plas 1, mito_plas 1	extr 12, cyto 4.5, cyto_nucl 3.5, golg 3, E.R. 2, vacu 2, nucl 1.5
A03G17657		A03	109135658	109136606	948	+	882	293	{IPR001261; ArgE/DapE/ACY1/CPG2/YscS, conserved site} {IPR002933; Peptidase M20} {IPR010159; N-acyl-L-amino-acid amidohydrolase}	{GO:0004046; aminoacylase activity; molecular_function} {GO:0005737; cytoplasm; cellular_component} {GO:0006508; proteolysis; biological_process} {GO:0006520; cellular amino acid metabolic process; biological_process} {GO:0008237; metallopeptidase activity; molecular_function} {GO:0016787; hydrolase activity; molecular_function}	K14677	ACY1	aminoacylase	hypothetical protein GOBAR_AA12550 [Gossypium barbadense]	Orth75	Orth382	Orth401	0.968996	0.031004	CS pos: 25-26. SNS-IP. Pr: 0.7867		12.73	12.72	0	o		0	Y	n9-19c25/26o		extr 5, vacu 3, chlo 2, cyto 2, E.R._vacu 2	nucl 9.5, cyto_nucl 9.5, cyto 8.5, extr 3, mito 2, plas 1, pero 1, E.R. 1, golg 1
A03G17699		A03	109659756	109660043	287	+	288	95	{IPR000823; Plant peroxidase} {IPR002016; Haem peroxidase, plant/fungal/bacterial} {IPR010255; Haem peroxidase} {IPR019794; Peroxidase, active site}	{GO:0004601; peroxidase activity; molecular_function} {GO:0006979; response to oxidative stress; biological_process} {GO:0020037; heme binding; molecular_function} {GO:0055114; oxidation-reduction process; biological_process}	NA	NA	NA	hypothetical protein GOBAR_AA13138 [Gossypium barbadense]	Unique	Orth241	Unique	0.98253	0.01747	CS pos: 27-28. VQA-QG. Pr: 0.6893		20.23	20.13	1	o10-27i		0	Y	n10-21c27/28o		extr 8, cyto 2, vacu 2, chlo 1, E.R. 1, cyto_nucl 1, cyto_pero 1, cyto_plas 1	plas 15, extr 5, E.R. 4, mito 3
A03G17731		A03	109976872	109978146	1274	-	1179	392	{IPR001611; Leucine-rich repeat} {IPR013210; Leucine-rich repeat-containing N-terminal, plant-type} {IPR032675; Leucine-rich repeat domain superfamily}	{GO:0005515; protein binding; molecular_function}	NA	NA	NA	hypothetical protein B456_005G222900 [Gossypium raimondii]	Unique	Unique	Unique	0.999712	0.000288	CS pos: 23-24. IQA-SQ. Pr: 0.9475		0.85	0.81	0	o		0	Y	n7-18c23/24o		extr 5, vacu 4, plas 3, mito 1, E.R. 1	extr 20, mito 4, E.R. 2, cyto_mito 2, mito_nucl 2
A03G17737		A03	110026853	110027131	278	+	279	92	{IPR012337; Ribonuclease H-like superfamily} {IPR036397; Ribonuclease H superfamily}	{GO:0003676; nucleic acid binding; molecular_function}	K12581	CNOT7_8, CAF1, POP2	CCR4-NOT transcription complex subunit 7/8	probable CCR4-associated factor 1 homolog 11 [Gossypium raimondii]	Unique	Unique	Unique	0.746538	0.253462	CS pos: 22-23. AWG-NL. Pr: 0.6205		0.39	0.39	0	o		0	0	o		extr 11, chlo 1, nucl 1, cyto 1, cyto_nucl 1	nucl 8, cyto 6.5, extr 5, cyto_mito 4.5, pero 2, vacu 2, mito 1.5
A03G17752		A03	110278786	110279436	650	-	651	216	NA	NA	NA	NA	NA	nucleolar protein 58-like [Gossypium hirsutum]	Orth230	Orth321	Orth362	0.753389	0.246611	CS pos: 30-31. VSS-MA. Pr: 0.2231		20.35	20.35	1	i7-29o		0	Y	n10-21c32/33o		extr 6, vacu 4, E.R. 2, nucl 1, golg 1, E.R._plas 1, cyto_E.R. 1	E.R. 6, mito 5, extr 4, golg 4, pero 3, nucl 2, cyto 2, cyto_nucl 2
A03G17758		A03	110471932	110472762	830	-	831	276	NA	NA	NA	NA	NA	nucleolar protein 58-like isoform X2 [Gossypium hirsutum]	Orth230	Orth321	Orth362	0.821995	0.178005	CS pos: 31-32. SSA-AR. Pr: 0.2194		18.79	18.79	1	i7-29o		0	Y	n10-21c30/31o		extr 6, vacu 6, chlo 1, E.R. 1	extr 7, E.R. 6, mito 3, golg 3, vacu 3, nucl 2, pero 2
A03G17759		A03	110489210	110490040	830	-	831	276	NA	NA	NA	NA	NA	nucleolar protein 58-like isoform X2 [Gossypium hirsutum]	Orth230	Orth321	Orth362	0.821995	0.178005	CS pos: 31-32. SSA-AR. Pr: 0.2194		18.79	18.79	1	i7-29o		0	Y	n10-21c30/31o		extr 6, vacu 6, chlo 1, E.R. 1	extr 7, E.R. 5, mito 3, golg 3, vacu 3, nucl 2, pero 2, cyto_mito 2
A03G17810		A03	111039174	111039561	387	+	255	84	{IPR009438; Phytosulfokine}	{GO:0005576; extracellular region; cellular_component} {GO:0008083; growth factor activity; molecular_function} {GO:0008283; cell proliferation; biological_process}	NA	NA	NA	phytosulfokines-like [Gossypium hirsutum]	Orth94	Orth290	Orth103	0.940946	0.059054	CS pos: 28-29. ASA-AR. Pr: 0.5854		22.09	22.09	1	i7-29o		0	Y	n7-20c28/29o		extr 8, vacu 3, chlo 1, E.R. 1, golg 1	extr 13, E.R. 6, golg 5, plas 2
A03G17816		A03	111100446	111100742	296	-	297	98	{IPR016140; Bifunctional inhibitor/plant lipid transfer protein/seed storage helical domain} {IPR033872; Non-specific lipid-transfer protein type 2} {IPR036312; Bifunctional inhibitor/plant lipid transfer protein/seed storage helical domain superfamily}	{GO:0006869; lipid transport; biological_process}	NA	NA	NA	hypothetical protein B456_005G230400 [Gossypium raimondii]	Orth324	Orth45	Orth275	0.998725	0.001275	CS pos: 20-21. VFS-GE. Pr: 0.4950		19.15	19.15	1	o4-21i		0	Y	n4-15c20/21o		extr 6, vacu 5, chlo 3	extr 19, E.R. 4, golg 2
A03G17817		A03	111102725	111103033	308	-	309	102	{IPR016140; Bifunctional inhibitor/plant lipid transfer protein/seed storage helical domain} {IPR036312; Bifunctional inhibitor/plant lipid transfer protein/seed storage helical domain superfamily}	NA	NA	NA	NA	non-specific lipid-transfer protein 2-like [Gossypium arboreum]	Orth324	Orth45	Orth275	0.999037	0.000963	CS pos: 22-23. VFS-GE. Pr: 0.2543		16.81	16.81	1	o4-23i		0	Y	n4-15c22/23o		extr 8, chlo 5	extr 19, E.R. 4, mito 2
A03G17824		A03	111154009	111160937	6928	-	1731	576	{IPR001000; Glycoside hydrolase family 10 domain} {IPR003305; Carbohydrate-binding, CenC-like} {IPR008979; Galactose-binding-like domain superfamily} {IPR017853; Glycoside hydrolase superfamily}	{GO:0004553; hydrolase activity, hydrolyzing O-glycosyl compounds; molecular_function} {GO:0005975; carbohydrate metabolic process; biological_process} {GO:0016798; hydrolase activity, acting on glycosyl bonds; molecular_function}	K01181	E3.2.1.8, xynA	endo-1,4-beta-xylanase	uncharacterized protein LOC105795172 isoform X1 [Gossypium raimondii]	Orth38	Orth280	Orth45	0.855982	0.144018	CS pos: 31-32. ANA-LP. Pr: 0.4550		1.69	1.68	0	o		0	Y	n10-19c31/32o		extr 6, E.R. 3, chlo 1, nucl 1, cyto 1, plas 1, vacu 1, cyto_nucl 1, nucl_plas 1, cyto_plas 1	extr 23, cyto 1, E.R. 1, golg 1, vacu 1
A03G17829		A03	111184281	111184666	385	-	306	101	NA	NA	NA	NA	NA	EPIDERMAL PATTERNING FACTOR-like protein 4 [Gossypium hirsutum]	Orth127	Orth62	Orth67	0.956448	0.043552	CS pos: 28-29. VHS-RE. Pr: 0.5949		17.45	17.45	1	i7-26o		0	Y	n9-20c28/29o		extr 5, vacu 5, chlo 1, cyto 1, plas 1, E.R. 1, E.R._plas 1, cyto_E.R. 1, cyto_plas 1	E.R. 10, plas 7, extr 4, pero 3, mito 2
A03G17849		A03	111393546	111393905	359	+	273	90	{IPR003854; Gibberellin regulated protein}	NA	NA	NA	NA	peamaclein-like [Gossypium hirsutum]	Orth182	Orth84	Orth424	0.99984	0.00016	CS pos: 25-26. VMA-QP. Pr: 0.9336		13.15	13.15	0	o		0	Y	n4-16c25/26o		extr 10, vacu 4	plas 9, extr 7, mito 5, E.R. 3, mito_nucl 3
A03G17876		A03	111633270	111635084	1814	-	1425	474	{IPR000118; Granulin} {IPR000169; Cysteine peptidase, cysteine active site} {IPR000668; Peptidase C1A, papain C-terminal} {IPR013201; Cathepsin propeptide inhibitor domain (I29)} {IPR025660; Cysteine peptidase, histidine active site} {IPR037277; Granulin superfamily} {IPR038765; Papain-like cysteine peptidase superfamily} {IPR039417; Papain-like cysteine endopeptidase}	{GO:0006508; proteolysis; biological_process} {GO:0008234; cysteine-type peptidase activity; molecular_function}	K16292	CEP, CYSEP	KDEL-tailed cysteine endopeptidase	low-temperature-induced cysteine proteinase-like [Gossypium hirsutum]	Orth163	Orth1	Orth104	0.966897	0.033103	CS pos: 23-24. SSA-LD. Pr: 0.8756		12.93	12.93	0	o		0	Y	n10-18c23/24o		extr 6, chlo 3, nucl 2, golg 2	extr 10, mito 7, nucl 3, cyto_pero 3, cyto 2.5, pero 2.5
A03G17878		A03	111640941	111642434	1493	+	1494	497	{IPR032675; Leucine-rich repeat domain superfamily}	NA	NA	NA	NA	uncharacterized protein At4g06744-like [Gossypium hirsutum]	Orth159	Orth129	Orth404	0.973119	0.026881	CS pos: 24-25. VHQ-VA. Pr: 0.3918		5.87	5.87	0	o		0	Y	n4-15c27/28o		extr 6, vacu 3, golg 3, nucl 1, E.R. 1	extr 18, E.R. 4, golg 4
A03G17903		A03	111942905	111945219	2314	+	1227	408	{IPR024788; Malectin-like carbohydrate-binding domain}	NA	NA	NA	NA	putative leucine-rich repeat receptor-like serine/threonine-protein kinase At2g14440 [Gossypium hirsutum]	Unique	Unique	Unique	0.98166	0.01834	CS pos: 19-20. VHS-SH. Pr: 0.7420		0.41	0.41	0	o		0	Y	n3-13c19/20o		extr 6, chlo 2, vacu 2, nucl 1, cyto 1, mito 1, E.R. 1, cyto_nucl 1, cyto_E.R. 1	extr 18, E.R. 3, nucl 2, cyto 2, cyto_nucl 2, golg 2
A03G17952		A03	112398185	112398728	543	-	363	120	{IPR000490; Glycoside hydrolase family 17} {IPR017853; Glycoside hydrolase superfamily}	{GO:0004553; hydrolase activity, hydrolyzing O-glycosyl compounds; molecular_function} {GO:0005975; carbohydrate metabolic process; biological_process}	NA	NA	NA	NA	Orth65	Orth159	Orth283	0.998168	0.001832	CS pos: 20-21. SSA-EP. Pr: 0.9424		6.76	6.39	0	o		0	Y	n4-15c20/21o		extr 10, mito 2, chlo 1, vacu 1, cyto_mito 1, mito_plas 1	extr 18, mito 7
A03G18062		A03	113315386	113316620	1234	+	543	180	{IPR004265; Dirigent protein}	NA	NA	NA	NA	dirigent protein 23-like [Gossypium hirsutum]	Orth258	Orth199	Orth68	0.991899	0.008101	CS pos: 24-25. TES-FH. Pr: 0.8801		6.89	6.17	0	o		0	Y	n4-16c24/25o		extr 7, vacu 3, chlo 2, cyto 1, mito 1	plas 14, E.R. 5, extr 4, mito 2
A03G18131		A03	113722223	113723535	1312	-	828	275	{IPR000726; Glycoside hydrolase, family 19, catalytic} {IPR001002; Chitin-binding, type 1} {IPR016283; Glycoside hydrolase, family 19} {IPR018371; Chitin-binding, type 1, conserved site} {IPR023346; Lysozyme-like domain superfamily} {IPR036861; Endochitinase-like superfamily}	{GO:0004568; chitinase activity; molecular_function} {GO:0005975; carbohydrate metabolic process; biological_process} {GO:0006032; chitin catabolic process; biological_process} {GO:0008061; chitin binding; molecular_function} {GO:0016998; cell wall macromolecule catabolic process; biological_process}	K20547	CHIB	basic endochitinase B	hypothetical protein GOBAR_AA11905 [Gossypium barbadense]	Orth181	Orth333	Orth445	0.999532	0.000468	CS pos: 22-23. ATA-VQ. Pr: 0.5719		5.62	5.59	0	o		0	Y	n5-20c25/26o		extr 8, vacu 2, golg 2, chlo 1, nucl 1, golg_plas 1, E.R._vacu 1	extr 22, E.R. 2, golg 2
A03G18145		A03	113820031	113820444	413	-	414	137	{IPR010264; Plant self-incompatibility S1}	NA	NA	NA	NA	hypothetical protein GOBAR_AA04224 [Gossypium barbadense]	Orth216	Unique	Unique	0.990938	0.009062	CS pos: 26-27. VHS-DD. Pr: 0.9251		19.18	17.84	1	o4-26i		0	Y	n11-21c26/27o		extr 5, chlo 3, nucl 3, cyto 1, vacu 1, E.R. 1, E.R._vacu 1, cyto_E.R. 1	extr 25
A04G18373		A04	607341	607775	434	+	435	144	{IPR013210; Leucine-rich repeat-containing N-terminal, plant-type} {IPR032675; Leucine-rich repeat domain superfamily}	NA	NA	NA	NA	receptor-like protein 12, partial [Gossypium hirsutum]	Orth259	Orth110	Unique	0.983001	0.016999	CS pos: 18-19. LYA-SF. Pr: 0.4081		49.21	14.6	0	o		0	Y	n2-13c18/19o		extr 7, chlo 4, cyto 1, mito 1, vacu 1	mito 9, plas 6, extr 6, E.R. 3, cyto 2
A04G18389		A04	686618	687426	808	+	723	240	{IPR013210; Leucine-rich repeat-containing N-terminal, plant-type} {IPR032675; Leucine-rich repeat domain superfamily}	NA	NA	NA	NA	receptor-like protein 12 [Gossypium hirsutum]	Orth259	Orth110	Orth439	0.915248	0.084752	CS pos: 24-25. ASS-VT. Pr: 0.3859		2.62	2.55	0	o		0	Y	n10-17c22/23o		extr 6, chlo 4, cyto 2, mito 1, vacu 1, cyto_nucl 1, cyto_pero 1, cyto_E.R. 1, cyto_plas 1	extr 10, cyto 7, nucl 3, mito 3, mito_nucl 3
A04G18403		A04	758424	759175	751	+	663	220	{IPR013210; Leucine-rich repeat-containing N-terminal, plant-type} {IPR032675; Leucine-rich repeat domain superfamily}	NA	NA	NA	NA	receptor-like protein 12 [Gossypium hirsutum]	Orth259	Orth110	Orth439	0.992526	0.007474	CS pos: 18-19. LYA-SF. Pr: 0.4642		2.57	2.5	0	o		0	Y	n5-13c18/19o		extr 7, chlo 3, nucl 2, cyto 1, vacu 1, cysk_nucl 1, nucl_plas 1	extr 18, cyto 3, mito 2, cyto_nucl 2, E.R. 2
A04G18414		A04	805248	806107	859	+	681	226	{IPR013210; Leucine-rich repeat-containing N-terminal, plant-type} {IPR032675; Leucine-rich repeat domain superfamily}	NA	NA	NA	NA	NA	Orth259	Orth110	Orth439	0.97308	0.02692	CS pos: 18-19. LYA-SS. Pr: 0.4602		0.43	0.41	0	o		0	Y	n5-13c18/19o		extr 7, chlo 4, nucl 1, cyto 1, vacu 1, cyto_nucl 1	extr 22, cyto 3
A04G18419		A04	850238	851049	811	+	633	210	{IPR013210; Leucine-rich repeat-containing N-terminal, plant-type} {IPR032675; Leucine-rich repeat domain superfamily}	NA	NA	NA	NA	NA	Orth259	Orth110	Orth439	0.984743	0.015257	CS pos: 18-19. LYA-SF. Pr: 0.3625		2.35	2.32	0	o		0	Y	n5-13c18/19o		extr 8, chlo 4, cyto 1, vacu 1	extr 20, cyto 4, mito 2, cyto_nucl 2, cyto_pero 2
A04G18427		A04	906327	907150	823	+	645	214	{IPR013210; Leucine-rich repeat-containing N-terminal, plant-type} {IPR032675; Leucine-rich repeat domain superfamily}	NA	NA	NA	NA	NA	Orth259	Orth110	Orth439	0.997655	0.002345	CS pos: 20-21. ASS-SG. Pr: 0.3528		0.59	0.56	0	o		0	Y	n2-13c18/19o		extr 9, vacu 3, mito 1, plas 1, mito_plas 1	extr 19, E.R. 4, mito 3
A04G18433		A04	953939	954786	847	+	669	222	{IPR013210; Leucine-rich repeat-containing N-terminal, plant-type} {IPR032675; Leucine-rich repeat domain superfamily}	NA	NA	NA	NA	NA	Orth259	Orth110	Orth439	0.980464	0.019536	CS pos: 18-19. LYA-SF. Pr: 0.4419		1.06	1.05	0	o		0	Y	n5-13c18/19o		extr 6, chlo 4, cyto 2, chlo_mito 2	extr 20, cyto 4, nucl 1, E.R. 1, vacu 1
A04G18513		A04	1344430	1345543	1113	-	321	106	{IPR016140; Bifunctional inhibitor/plant lipid transfer protein/seed storage helical domain} {IPR036312; Bifunctional inhibitor/plant lipid transfer protein/seed storage helical domain superfamily}	NA	NA	NA	NA	hypothetical protein GOBAR_AA06850 [Gossypium barbadense]	Orth107	Orth317	Orth14	0.993026	0.006974	CS pos: 28-29. AKG-AT. Pr: 0.6140		19.42	19.42	1	i9-31o		0	Y	n10-21c28/29o		extr 9, chlo 1, cyto 1, plas 1, vacu 1, E.R. 1, E.R._vacu 1, E.R._plas 1, cyto_E.R. 1, cyto_plas 1	extr 7, plas 6, E.R. 6, mito 4, nucl 2, pero 2, cyto_mito 2
A04G18516		A04	1354919	1355197	278	-	279	92	{IPR016140; Bifunctional inhibitor/plant lipid transfer protein/seed storage helical domain} {IPR036312; Bifunctional inhibitor/plant lipid transfer protein/seed storage helical domain superfamily}	NA	NA	NA	NA	hypothetical protein GOBAR_AA06853 [Gossypium barbadense]	Orth107	Orth317	Orth14	0.993829	0.006171	CS pos: 28-29. AKG-AT. Pr: 0.4950		18.89	18.89	1	i7-26o		0	Y	n10-21c28/29o		extr 6, chlo 3, vacu 2.5, E.R._vacu 2.5, E.R. 1.5	extr 10, plas 5, E.R. 5, mito 3, vacu 2
A04G18522		A04	1376223	1376501	278	-	279	92	{IPR016140; Bifunctional inhibitor/plant lipid transfer protein/seed storage helical domain} {IPR036312; Bifunctional inhibitor/plant lipid transfer protein/seed storage helical domain superfamily}	NA	NA	NA	NA	hypothetical protein GOBAR_AA06853 [Gossypium barbadense]	Orth107	Orth317	Orth14	0.993949	0.006051	CS pos: 28-29. AKG-AT. Pr: 0.4969		18.91	18.89	1	i7-26o		0	Y	n10-21c28/29o		extr 8, chlo 3, vacu 2, chlo_mito 2	extr 10, plas 5, mito 3, E.R. 3, golg 3, vacu 3
A04G18549		A04	1511130	1512784	1654	-	1374	457	{IPR000490; Glycoside hydrolase family 17} {IPR012946; X8 domain} {IPR017853; Glycoside hydrolase superfamily}	{GO:0004553; hydrolase activity, hydrolyzing O-glycosyl compounds; molecular_function} {GO:0005975; carbohydrate metabolic process; biological_process}	K19891	GN1_2_3	glucan endo-1,3-beta-glucosidase 1/2/3	glucan endo-1,3-beta-glucosidase 12-like precursor [Gossypium hirsutum]	Orth238	Orth227	Orth208	0.985149	0.014851	CS pos: 23-24. VSA-NN. Pr: 0.8612		20.6	20.41	1	i5-27o		0	Y	n8-19c23/24o		extr 5, mito 3, golg 2, chlo_mito 2, E.R. 1.5, cyto_mito 1.5, E.R._plas 1.5	extr 21, cyto 2, E.R. 2
A04G18596		A04	1733209	1734023	814	+	711	236	{IPR026960; Reverse transcriptase zinc-binding domain}	NA	NA	NA	NA	hypothetical protein GOBAR_AA31541 [Gossypium barbadense]	Unique	Unique	Unique	0.55337	0.44663	CS pos: 17-18. VGI-EK. Pr: 0.2103		13.35	1.16	0	o		0	0	o		extr 6, chlo 2, vacu 2, E.R. 2, E.R._vacu 2	extr 12, cyto 7, plas 4, cyto_mito 4
A04G18634		A04	1930890	1932404	1514	-	1248	415	{IPR000743; Glycoside hydrolase, family 28} {IPR006626; Parallel beta-helix repeat} {IPR011050; Pectin lyase fold/virulence factor} {IPR012334; Pectin lyase fold}	{GO:0004650; polygalacturonase activity; molecular_function} {GO:0005975; carbohydrate metabolic process; biological_process}	K01213	E3.2.1.67	galacturan 1,4-alpha-galacturonidase	hypothetical protein GOBAR_AA33519 [Gossypium barbadense]	Orth110	Orth366	Orth292	0.993845	0.006155	CS pos: 26-27. VQS-DA. Pr: 0.7036		7.13	7.13	0	o		0	Y	n7-18c26/27o		extr 9, nucl 2, chlo 1, cyto 1, vacu 1, cysk_nucl 1, nucl_plas 1	extr 10, mito 6, cyto 4, nucl 3, cyto_pero 3
A04G18635		A04	1939638	1941152	1514	-	1248	415	{IPR000743; Glycoside hydrolase, family 28} {IPR006626; Parallel beta-helix repeat} {IPR011050; Pectin lyase fold/virulence factor} {IPR012334; Pectin lyase fold}	{GO:0004650; polygalacturonase activity; molecular_function} {GO:0005975; carbohydrate metabolic process; biological_process}	K01213	E3.2.1.67	galacturan 1,4-alpha-galacturonidase	hypothetical protein GOBAR_AA33519 [Gossypium barbadense]	Orth110	Orth366	Orth292	0.993845	0.006155	CS pos: 26-27. VQS-DA. Pr: 0.7036		7.14	7.13	0	o		0	Y	n7-18c26/27o		extr 9, nucl 2, chlo 1, cyto 1, vacu 1, cysk_nucl 1, nucl_plas 1	extr 11, mito 5, cyto 4, mito_nucl 4, nucl 3, cyto_pero 3
A04G18636		A04	1948380	1949894	1514	-	1248	415	{IPR000743; Glycoside hydrolase, family 28} {IPR006626; Parallel beta-helix repeat} {IPR011050; Pectin lyase fold/virulence factor} {IPR012334; Pectin lyase fold}	{GO:0004650; polygalacturonase activity; molecular_function} {GO:0005975; carbohydrate metabolic process; biological_process}	K01213	E3.2.1.67	galacturan 1,4-alpha-galacturonidase	hypothetical protein GOBAR_AA33519 [Gossypium barbadense]	Orth110	Orth366	Orth292	0.993845	0.006155	CS pos: 26-27. VQS-DA. Pr: 0.7036		7.14	7.13	0	o		0	Y	n7-18c26/27o		extr 9, nucl 2, chlo 1, cyto 1, vacu 1, cysk_nucl 1, nucl_plas 1	extr 11, mito 5, cyto 4, mito_nucl 4, nucl 3, cyto_pero 3
A04G18646		A04	2019851	2021366	1515	-	1248	415	{IPR000743; Glycoside hydrolase, family 28} {IPR006626; Parallel beta-helix repeat} {IPR011050; Pectin lyase fold/virulence factor} {IPR012334; Pectin lyase fold}	{GO:0004650; polygalacturonase activity; molecular_function} {GO:0005975; carbohydrate metabolic process; biological_process}	K01213	E3.2.1.67	galacturan 1,4-alpha-galacturonidase	hypothetical protein GOBAR_AA08982 [Gossypium barbadense]	Orth110	Orth366	Orth292	0.994271	0.005729	CS pos: 26-27. VQS-DA. Pr: 0.7005		7.11	7.11	0	o		0	Y	n7-18c26/27o		extr 9, nucl 2, chlo 1, cyto 1, vacu 1, cysk_nucl 1, nucl_plas 1	extr 8, mito 7, cyto 5, mito_nucl 5
A04G18649	GhSec147	A04	2049423	2050007	584	-	429	142	{IPR000743; Glycoside hydrolase, family 28} {IPR011050; Pectin lyase fold/virulence factor} {IPR012334; Pectin lyase fold}	{GO:0004650; polygalacturonase activity; molecular_function} {GO:0005975; carbohydrate metabolic process; biological_process}	NA	NA	NA	hypothetical protein GOBAR_AA23922 [Gossypium barbadense]	Orth308	Orth81	Orth284	0.986701	0.013299	CS pos: 26-27. VQS-DA. Pr: 0.6523		17.07	17.07	1	i5-22o		0	Y	n7-18c26/27o		extr 9, mito 2, chlo 1, cyto 1, vacu 1, cyto_mito 1, mito_plas 1	mito 9, extr 9, cyto 3.5, cyto_nucl 3, pero 2, vacu 2
A04G18656		A04	2100195	2101708	1513	-	1071	356	{IPR000743; Glycoside hydrolase, family 28} {IPR006626; Parallel beta-helix repeat} {IPR011050; Pectin lyase fold/virulence factor} {IPR012334; Pectin lyase fold}	{GO:0004650; polygalacturonase activity; molecular_function} {GO:0005975; carbohydrate metabolic process; biological_process}	K01213	E3.2.1.67	galacturan 1,4-alpha-galacturonidase	polygalacturonase precursor [Gossypium hirsutum]	Orth110	Orth366	Orth292	0.993845	0.006155	CS pos: 26-27. VQS-DA. Pr: 0.7036		7.36	7.36	0	o		0	Y	n7-18c26/27o		extr 10, nucl 1, cyto 1, vacu 1, E.R. 1, cyto_nucl 1, E.R._vacu 1, cyto_E.R. 1	extr 11, cyto 6, mito 5, pero 3
A04G18680		A04	2261535	2263049	1514	-	1248	415	{IPR000743; Glycoside hydrolase, family 28} {IPR006626; Parallel beta-helix repeat} {IPR011050; Pectin lyase fold/virulence factor} {IPR012334; Pectin lyase fold}	{GO:0004650; polygalacturonase activity; molecular_function} {GO:0005975; carbohydrate metabolic process; biological_process}	K01213	E3.2.1.67	galacturan 1,4-alpha-galacturonidase	hypothetical protein GOBAR_AA33519 [Gossypium barbadense]	Orth110	Orth366	Orth292	0.993845	0.006155	CS pos: 26-27. VQS-DA. Pr: 0.7036		7.14	7.13	0	o		0	Y	n7-18c26/27o		extr 9, nucl 2, chlo 1, cyto 1, vacu 1, cysk_nucl 1, nucl_plas 1	extr 11, mito 5, cyto 4, mito_nucl 4, nucl 3, cyto_pero 3
A04G18684		A04	2293357	2294874	1517	-	1197	398	{IPR000743; Glycoside hydrolase, family 28} {IPR006626; Parallel beta-helix repeat} {IPR011050; Pectin lyase fold/virulence factor} {IPR012334; Pectin lyase fold}	{GO:0004650; polygalacturonase activity; molecular_function} {GO:0005975; carbohydrate metabolic process; biological_process}	K01213	E3.2.1.67	galacturan 1,4-alpha-galacturonidase	polygalacturonase precursor [Gossypium hirsutum]	Orth110	Orth366	Orth292	0.995378	0.004622	CS pos: 26-27. VQS-DA. Pr: 0.7037		7.21	7.21	0	o		0	Y	n7-18c26/27o		extr 9, nucl 2, chlo 1, cyto 1, vacu 1, cysk_nucl 1, nucl_plas 1	mito 8, cyto 5.5, cyto_nucl 5.5, extr 5, nucl 4.5, pero 2, vacu 2
A04G18687		A04	2323372	2324886	1514	-	1248	415	{IPR000743; Glycoside hydrolase, family 28} {IPR006626; Parallel beta-helix repeat} {IPR011050; Pectin lyase fold/virulence factor} {IPR012334; Pectin lyase fold}	{GO:0004650; polygalacturonase activity; molecular_function} {GO:0005975; carbohydrate metabolic process; biological_process}	K01213	E3.2.1.67	galacturan 1,4-alpha-galacturonidase	hypothetical protein GOBAR_AA33519 [Gossypium barbadense]	Orth110	Orth366	Orth292	0.993845	0.006155	CS pos: 26-27. VQS-DA. Pr: 0.7036		7.14	7.13	0	o		0	Y	n7-18c26/27o		extr 9, nucl 2, chlo 1, cyto 1, vacu 1, cysk_nucl 1, nucl_plas 1	extr 13, cyto 4, nucl 3, mito 3, mito_nucl 3, cyto_pero 3
A04G18734		A04	2614831	2616301	1470	+	501	166	{IPR036514; SGNH hydrolase superfamily}	NA	NA	NA	NA	hypothetical protein GOBAR_DD33254 [Gossypium barbadense]	Orth261	Orth374	Unique	0.609342	0.390658	CS pos: 32-33. VNG-CF. Pr: 0.5597		24.36	21.01	1	i13-30o		0	Y	n13-24c32/33o		extr 9, vacu 2, chlo 1, mito 1, plas 1, chlo_mito 1, E.R._vacu 1, mito_plas 1	extr 17, mito 5, E.R. 3
A04G18852		A04	3363884	3364300	416	+	417	138	{IPR016140; Bifunctional inhibitor/plant lipid transfer protein/seed storage helical domain} {IPR036312; Bifunctional inhibitor/plant lipid transfer protein/seed storage helical domain superfamily}	NA	NA	NA	NA	2S sulfur-rich seed storage protein 2-like [Gossypium hirsutum]	Orth249	Orth46	Unique	0.997282	0.002718	CS pos: 20-21. VNA-SI. Pr: 0.9400		19.31	19.31	1	o4-23i		0	Y	n4-15c20/21o		extr 7, vacu 5, chlo 2	extr 16, golg 4, mito 3, E.R. 2
A04G19073		A04	4737096	4741170	4074	+	1932	643	{IPR000719; Protein kinase domain} {IPR000742; EGF-like domain} {IPR000858; S-locus glycoprotein domain} {IPR001245; Serine-threonine/tyrosine-protein kinase, catalytic domain} {IPR001480; Bulb-type lectin domain} {IPR003609; PAN/Apple domain} {IPR008271; Serine/threonine-protein kinase, active site} {IPR011009; Protein kinase-like domain superfamily} {IPR036426; Bulb-type lectin domain superfami…	{GO:0004672; protein kinase activity; molecular_function} {GO:0005524; ATP binding; molecular_function} {GO:0006468; protein phosphorylation; biological_process} {GO:0048544; recognition of pollen; biological_process}	K04733	IRAK4	interleukin-1 receptor-associated kinase 4	G-type lectin S-receptor-like serine/threonine-protein kinase At1g11300 isoform X2 [Gossypium hirsutum]	Unique	Unique	Unique	0.990216	0.009784	CS pos: 22-23. GAA-MD. Pr: 0.4591		19.53	19.38	1	i7-26o		0	Y	n7-18c22/23o		extr 3, vacu 3, golg 3, chlo 2, plas 2	extr 18, E.R. 6, plas 1, golg 1, vacu 1
A04G19255		A04	6107997	6108607	610	-	456	151	{IPR000916; Bet v I/Major latex protein} {IPR023393; START-like domain superfamily}	{GO:0006952; defense response; biological_process}	NA	NA	NA	hypothetical protein GOBAR_AA18120 [Gossypium barbadense]	Orth321	Orth57	Orth69	0.983395	0.016605	CS pos: 22-23. VNC-EE. Pr: 0.9643		2.56	2.21	0	o		0	Y	n7-18c22/23o		extr 4, vacu 3, golg 3, chlo 2, E.R._vacu 2	extr 17, E.R. 5, cyto 3
A04G19257		A04	6130462	6131362	900	-	528	175	{IPR000916; Bet v I/Major latex protein} {IPR023393; START-like domain superfamily}	{GO:0006952; defense response; biological_process}	NA	NA	NA	hypothetical protein GOBAR_AA18121 [Gossypium barbadense]	Orth321	Orth57	Orth265	0.997037	0.002963	CS pos: 21-22. VNS-RE. Pr: 0.9727		3.21	3.21	0	o		0	Y	n5-16c21/22o		extr 5, vacu 4, chlo 2, golg 2, E.R._vacu 2	extr 15, E.R. 6, cyto 3, golg 2
A04G19262		A04	6178114	6180302	2188	-	438	145	{IPR000916; Bet v I/Major latex protein} {IPR023393; START-like domain superfamily}	{GO:0006952; defense response; biological_process}	NA	NA	NA	hypothetical protein GOBAR_AA18122 [Gossypium barbadense]	Orth321	Orth57	Orth265	0.952297	0.047703	CS pos: 21-22. VNV-RE. Pr: 0.4960		9.29	9.29	0	o		0	Y	n5-16c21/22o		extr 6, vacu 4, chlo 1, cyto 1, mito 1, plas 1, chlo_mito 1, mito_plas 1, cyto_plas 1	extr 7, E.R. 7, golg 4, cyto 3, pero 3, cyto_pero 3
A04G19361		A04	6987130	6988026	896	-	897	298	{IPR001223; Glycoside hydrolase family 18, catalytic domain} {IPR001579; Glycoside hydrolase, chitinase active site} {IPR017853; Glycoside hydrolase superfamily}	{GO:0004553; hydrolase activity, hydrolyzing O-glycosyl compounds; molecular_function} {GO:0005975; carbohydrate metabolic process; biological_process}	K01183	E3.2.1.14	chitinase	hypothetical protein GOBAR_AA27994 [Gossypium barbadense]	Orth5	Orth279	Orth322	0.956613	0.043387	CS pos: 25-26. IDA-GG. Pr: 0.8491		23.54	22.75	1	i7-29o		0	Y	n6-17c22/23o		extr 10, vacu 2, chlo 1, mito 1, chlo_mito 1, E.R._vacu 1	extr 26
A04G19366		A04	7014922	7015125	203	+	204	67	{IPR017853; Glycoside hydrolase superfamily}	NA	NA	NA	NA	NA	Orth5	Unique	Unique	0.797026	0.202974	CS pos: 20-21. AAG-SG. Pr: 0.6024		0.04	0.04	0	o		0	Y	n7-15c20/21o		extr 7, chlo 2, nucl 2, mito 2, chlo_mito 2	extr 18, mito 4, cyto 3
A04G19370		A04	7027119	7028096	977	-	978	325	{IPR021319; Protein of unknown function DUF2921}	NA	NA	NA	NA	uncharacterized protein LOC107948649 [Gossypium hirsutum]	Unique	Unique	Unique	0.565045	0.434955	CS pos: 34-35. VFG-TE. Pr: 0.3129		22.57	22.56	1	i12-34o		1	0	i12-33o		extr 5, vacu 3, chlo 2, plas 2, cyto 1, mito 1, nucl_plas 1, golg_plas 1, cysk_plas 1, E.R._plas 1	extr 12, E.R. 7, mito 4, plas 2, golg 2, cyto_mito 2, mito_nucl 2
A04G19404		A04	7241113	7241598	485	-	486	161	{IPR006969; Stigma-specific protein Stig1}	NA	NA	NA	NA	protein GRIM REAPER-like [Gossypium hirsutum]	Orth286	Orth229	Orth230	0.732884	0.267116	CS pos: 29-30. AFS-FQ. Pr: 0.6406		20.39	20.38	1	i5-27o		0	Y	n8-20c29/30o		extr 7, chlo 3, nucl 1, cyto 1, mito 1, vacu 1, cyto_nucl 1	extr 16, cyto 6, mito 4
A04G19405		A04	7256044	7256529	485	-	486	161	{IPR006969; Stigma-specific protein Stig1}	NA	NA	NA	NA	protein GRIM REAPER-like [Gossypium hirsutum]	Orth286	Orth229	Orth230	0.775297	0.224703	CS pos: 29-30. TFS-FV. Pr: 0.3519		18.36	18.36	1	i5-22o		0	Y	n8-20c29/30o		extr 7, chlo 3, cyto 2, nucl 1, vacu 1, cyto_pero 1, cyto_E.R. 1, cyto_plas 1	extr 19, cyto 4.5, cyto_mito 3, nucl 2
A04G19406		A04	7260416	7260901	485	-	486	161	{IPR006969; Stigma-specific protein Stig1}	NA	NA	NA	NA	protein GRIM REAPER-like [Gossypium hirsutum]	Orth286	Orth229	Orth230	0.802474	0.197526	CS pos: 29-30. TFS-FE. Pr: 0.6592		16.72	16.7	1	i5-27o		0	Y	n8-21c29/30o		extr 9, vacu 3, golg 2	extr 11, golg 7, E.R. 6, vacu 2
A04G19434		A04	7407939	7408340	401	-	402	133	NA	NA	NA	NA	NA	hypothetical protein GOBAR_AA27369 [Gossypium barbadense]	Unique	Unique	Unique	0.855547	0.144453	CS pos: 29-30. VLA-ID. Pr: 0.8457		30.28	22.19	1	i13-35o		0	Y	n13-24c29/30o		extr 6, cyto 4, vacu 2, cyto_pero 2, cyto_plas 2	plas 8, E.R. 7, extr 5, mito 2, golg 2, cyto 1, pero 1, vacu 1, mito_nucl 1, cyto_pero 1
A04G19768		A04	10091365	10092027	662	+	540	179	NA	NA	NA	NA	NA	hypothetical protein GOBAR_AA03370 [Gossypium barbadense]	Orth305	Orth357	Orth274	0.958732	0.041268	CS pos: 25-26. AYG-AA. Pr: 0.5872		21.99	21.99	1	o4-26i		0	Y	n7-20c25/26o		extr 9, chlo 2, cyto 2	cyto_nucl 7.333, cyto 6.5, nucl 6, pero 6, cyto_mito 5.666, extr 4, mito 3.5
A04G19771		A04	10102143	10102778	635	+	528	175	NA	NA	NA	NA	NA	hypothetical protein GOBAR_AA03371 [Gossypium barbadense]	Orth305	Orth357	Orth338	0.993267	0.006733	CS pos: 25-26. VYG-EA. Pr: 0.5048		18.46	18.44	1	o5-24i		0	Y	n6-17c25/26o		extr 10, vacu 2, chlo 1, cyto 1, E.R._vacu 1	extr 11, E.R. 9, golg 4, vacu 2
A04G19772		A04	10112267	10112901	634	+	528	175	NA	NA	NA	NA	NA	anther-specific protein LAT52-like [Gossypium raimondii]	Orth305	Orth357	Orth338	0.988302	0.011698	CS pos: 25-26. SYG-AA. Pr: 0.6342		21.78	21.78	1	i5-27o		0	Y	n6-17c25/26o		extr 12, chlo 1, vacu 1	extr 13, E.R. 7, golg 4, vacu 2
A04G19778		A04	10141421	10142048	627	-	543	180	{IPR006040; Allergen Ole e 1, conserved site}	{GO:0005615; extracellular space; cellular_component}	NA	NA	NA	anther-specific protein LAT52-like [Gossypium hirsutum]	Orth305	Orth357	Orth152	0.993031	0.006969	CS pos: 25-26. AAA-AN. Pr: 0.5743		19.28	19.28	1	i7-26o		0	Y	n9-20c25/26o		extr 11, cyto 2	cyto 18, mito 8
A04G19830		A04	10553770	10553985	215	+	216	71	NA	NA	NA	NA	NA	NA	Orth86	Orth191	Orth285	0.734884	0.265116	CS pos: 25-26. VIA-EI. Pr: 0.6145		24.96	24.72	1	o5-27i		0	Y	n3-21c25/26o		extr 9, nucl 4	plas 14, extr 6, E.R. 6
A04G19831		A04	10569036	10569251	215	+	216	71	NA	NA	NA	NA	NA	NA	Orth86	Orth191	Orth285	0.81548	0.18452	CS pos: 25-26. VIA-EI. Pr: 0.6987		24.57	24.33	1	o4-26i		0	Y	n6-17c25/26o		extr 11, mito 2	plas 19, E.R. 4, mito 2
A04G19859		A04	10899879	10900229	350	+	351	116	{IPR008502; Prolamin-like domain}	NA	NA	NA	NA	hypothetical protein GOBAR_AA34265 [Gossypium barbadense]	Orth128	Orth285	Orth407	0.993269	0.006731	CS pos: 22-23. VMA-TK. Pr: 0.8637		11.66	11.62	0	o		0	Y	n6-17c22/23o		extr 10, chlo 2, cyto 1, golg 1, chlo_mito 1	extr 9, mito 6, cyto 6, cyto_nucl 6, nucl 4
A04G19865		A04	10976827	10977177	350	+	351	116	{IPR008502; Prolamin-like domain}	NA	NA	NA	NA	hypothetical protein GOBAR_AA34265 [Gossypium barbadense]	Orth128	Orth285	Orth407	0.994213	0.005787	CS pos: 22-23. VMA-TK. Pr: 0.8658		10.36	10.34	0	o		0	Y	n6-17c22/23o		extr 9, chlo 2, cyto 1, vacu 1, golg 1, chlo_mito 1	extr 9, mito 6, cyto 6, cyto_nucl 6, nucl 4
A04G20180		A04	15157081	15157431	350	-	351	116	{IPR008502; Prolamin-like domain}	NA	NA	NA	NA	hypothetical protein GOBAR_AA34265 [Gossypium barbadense]	Orth128	Orth285	Orth407	0.986714	0.013286	CS pos: 22-23. VMA-MK. Pr: 0.8554		19.96	19.45	1	o4-23i		0	Y	n6-17c22/23o		extr 10, chlo 3	mito 7, extr 7, cyto 6, cyto_nucl 6, nucl 4
A04G20234		A04	15933539	15933955	416	+	417	138	{IPR010264; Plant self-incompatibility S1}	NA	NA	NA	NA	uncharacterized protein LOC105767636 [Gossypium raimondii]	Orth216	Orth268	Orth409	0.990209	0.009791	CS pos: 21-22. SEA-IL. Pr: 0.8124		11.17	8.91	0	o		0	Y	n8-16c21/22o		extr 6, chlo 2, nucl 2, cyto 1, mito 1, vacu 1, E.R. 1, cysk_nucl 1, nucl_plas 1, E.R._vacu 1, cyto_E.R. 1	extr 8, mito 7, cyto 5.5, cyto_pero 4.5, pero 2.5, nucl 2, plas 2
A04G20242		A04	16093964	16094359	395	+	396	131	{IPR010264; Plant self-incompatibility S1}	NA	NA	NA	NA	hypothetical protein GOBAR_AA00681 [Gossypium barbadense]	Orth216	Orth268	Orth409	0.990491	0.009509	CS pos: 21-22. SEA-GI. Pr: 0.9060		14.13	14.02	0	o		0	Y	n8-16c21/22o		extr 7, chlo 3, cyto 2, nucl 1, vacu 1, cyto_pero 1, cyto_E.R. 1, cyto_plas 1	extr 18, nucl 3, cyto 3, cyto_nucl 3
A04G20372		A04	18943972	18945079	1107	-	720	239	NA	NA	K15455	DPH3, KTI11	diphthamide biosynthesis protein 3	uncharacterized protein LOC108458266 [Gossypium arboreum]	Orth190	Unique	Unique	0.996472	0.003528	CS pos: 20-21. VES-SD. Pr: 0.9272		1.07	0.07	0	o		0	Y	n5-15c20/21o		extr 7, chlo 4, nucl 1, cyto 1, vacu 1, cyto_nucl 1	extr 15, cyto 6.5, cyto_mito 4.5, nucl 3
A04G20378		A04	19155108	19157014	1906	+	471	156	{IPR003172; MD-2-related lipid-recognition domain} {IPR014756; Immunoglobulin E-set} {IPR033917; ML domain, phosphatidylinositol/phosphatidylglycerol transfer protein}	{GO:0032366; intracellular sterol transport; biological_process}	NA	NA	NA	putative phosphatidylglycerol/phosphatidylinositol transfer protein DDB_G0282179 [Gossypium hirsutum]	Orth121	Orth179	Orth5	0.969259	0.030741	CS pos: 27-28. AVA-TD. Pr: 0.8804		20.47	19.54	1	o4-26i		0	Y	n10-22c27/28o		extr 6, cyto 2, vacu 2, E.R. 2, E.R._vacu 2, cyto_E.R. 2	extr 18, golg 4, plas 2, vacu 2
A04G21283		A04	48247963	48249496	1533	+	363	120	NA	NA	NA	NA	NA	ABC transporter G family member 4 [Gossypium arboreum]	Unique	Unique	Unique	0.699035	0.300965	CS pos: 21-22. LYS-TN. Pr: 0.2185		0.6	0.6	0	o		0	Y	n2-13c21/22o		extr 6, cyto 2.5, chlo 2, nucl 2, cyto_E.R. 2	mito 9, extr 8, cyto 4.5, cyto_nucl 4, pero 3
A04G21535		A04	51940986	51941384	398	+	294	97	{IPR001148; Alpha carbonic anhydrase domain} {IPR036398; Alpha carbonic anhydrase domain superfamily}	NA	NA	NA	NA	hypothetical protein GOBAR_AA14349 [Gossypium barbadense]	Orth309	Orth356	Unique	0.997349	0.002651	CS pos: 20-21. SSA-ID. Pr: 0.9055		13.21	13.21	0	o		0	Y	n7-15c20/21o		extr 6, nucl 3, chlo 2, cyto 2	extr 10, nucl 7, cyto_nucl 6.5, mito 5, cyto 4
A04G21876		A04	55462839	55463405	566	-	567	188	{IPR001929; Germin} {IPR006045; Cupin 1} {IPR011051; RmlC-like cupin domain superfamily} {IPR014710; RmlC-like jelly roll fold}	{GO:0030145; manganese ion binding; molecular_function} {GO:0045735; nutrient reservoir activity; molecular_function}	NA	NA	NA	putative germin-like protein 9-2 [Gossypium hirsutum]	Orth103	Orth77	Unique	0.996435	0.003565	CS pos: 22-23. IHG-SK. Pr: 0.9736		6.05	5.52	0	o		0	Y	n3-14c22/23o		extr 6, cyto 2, chlo 1, nucl 1, mito 1, vacu 1, E.R. 1, golg 1, chlo_mito 1, E.R._vacu 1, cyto_pero 1, cyto_plas 1	extr 16, plas 5, E.R. 3, vacu 2
A04G22336		A04	61671066	61671519	453	+	255	84	NA	NA	NA	NA	NA	NA	Unique	Unique	Unique	0.980405	0.019595	CS pos: 20-21. SDC-GK. Pr: 0.5768		1.37	0.3	0	o		0	Y	n2-13c18/19o		extr 6, cyto 4, nucl 2, cyto_pero 2, cyto_E.R. 2, cyto_plas 2	extr 14, nucl 4, mito 4, mito_nucl 4, cyto 2.5, cyto_pero 2.5
A04G22374		A04	64553139	64554068	929	+	786	261	{IPR001938; Thaumatin family} {IPR037176; Osmotin/thaumatin-like superfamily}	NA	NA	NA	NA	hypothetical protein GOBAR_AA04038 [Gossypium barbadense]	Orth2	Orth63	Orth70	0.983445	0.016555	CS pos: 22-23. VQS-DL. Pr: 0.9158		3.3	1.13	0	o		0	Y	n5-15c22/23o		extr 5, vacu 3, chlo 2, cyto 2, mito 1, plas 1, cyto_nucl 1, cyto_pero 1, mito_plas 1, cyto_E.R. 1	extr 26
A04G22405		A04	65820268	65821962	1694	-	882	293	{IPR000757; Glycoside hydrolase family 16} {IPR010713; Xyloglucan endo-transglycosylase, C-terminal} {IPR013320; Concanavalin A-like lectin/glucanase domain superfamily} {IPR016455; Xyloglucan endotransglucosylase/hydrolase}	{GO:0004553; hydrolase activity, hydrolyzing O-glycosyl compounds; molecular_function} {GO:0005618; cell wall; cellular_component} {GO:0005975; carbohydrate metabolic process; biological_process} {GO:0006073; cellular glucan metabolic process; biological_process} {GO:0010411; xyloglucan metabolic process; biological_process} {GO:0016762; xyloglucan:xyloglucosyl transferase activity; molecular_fun…	K08235	E2.4.1.207	xyloglucan:xyloglucosyl transferase	probable xyloglucan endotransglucosylase/hydrolase protein 32 [Gossypium hirsutum]	Unique	Unique	Unique	0.999599	0.000401	CS pos: 18-19. ANA-DW. Pr: 0.9897		0.17	0.14	0	o		0	Y	n2-13c18/19o		extr 6, chlo 4, vacu 2, mito 1, E.R. 1	extr 12, plas 10, mito 2, E.R. 2
A04G22423		A04	66846477	66846689	212	-	213	70	NA	NA	NA	NA	NA	hypothetical protein GOBAR_AA02269 [Gossypium barbadense]	Unique	Unique	Unique	0.995293	0.004707	CS pos: 22-23. CMA-RP. Pr: 0.8432		16.21	16.21	1	i5-22o		0	Y	n5-15c22/23o		extr 5, E.R. 3, vacu 2, cyto_E.R. 2, nucl 1, cyto 1, mito 1, golg 1, cyto_nucl 1	extr 14, mito 5, plas 4, E.R. 3
A04G22462		A04	69075898	69078056	2158	+	987	328	{IPR000823; Plant peroxidase} {IPR002016; Haem peroxidase, plant/fungal/bacterial} {IPR010255; Haem peroxidase} {IPR033905; Secretory peroxidase}	{GO:0004601; peroxidase activity; molecular_function} {GO:0006979; response to oxidative stress; biological_process} {GO:0020037; heme binding; molecular_function} {GO:0042744; hydrogen peroxide catabolic process; biological_process} {GO:0055114; oxidation-reduction process; biological_process}	K00430	E1.11.1.7	peroxidase	peroxidase 21-like [Gossypium hirsutum]	Unique	Unique	Unique	0.97004	0.02996	CS pos: 28-29. VKS-EL. Pr: 0.8640		18.13	18.12	1	i7-26o		0	Y	n8-20c25/26o		extr 4, vacu 4, golg 2, E.R._vacu 2, chlo 1, cyto 1, mito 1, plas 1, chlo_mito 1, mito_plas 1, cyto_plas 1	extr 15, E.R. 4, golg 4, mito 2
A04G22477		A04	69436697	69439364	2667	+	1530	509	{IPR000048; IQ motif, EF-hand binding site}	{GO:0005515; protein binding; molecular_function}	NA	NA	NA	protein IQ-DOMAIN 1-like [Gossypium hirsutum]	Unique	Unique	Unique	0.988116	0.011884	CS pos: 19-20. VAA-SC. Pr: 0.6014		1.45	1.45	0	o		0	Y	n3-14c19/20o		extr 5, chlo 3, E.R._plas 2, plas 1.5, E.R. 1.5, mito 1, vacu 1, golg 1	extr 11, mito 6, plas 5, nucl 3, cyto_mito 3
A04G22483		A04	69531339	69531572	233	-	234	77	NA	NA	NA	NA	NA	hypothetical protein GOBAR_DD05164 [Gossypium barbadense]	Unique	Unique	Unique	0.915773	0.084227	CS pos: 18-19. AFC-GA. Pr: 0.3909		0.88	0.88	0	o		0	Y	n2-10c18/19o		extr 3, plas 2.5, cyto 2, mito 2, E.R._plas 2, chlo 1, nucl 1, vacu 1, cysk 1, cyto_mito 1, cysk_nucl 1, cyto_pero 1	plas 9, mito 8, extr 5, vacu 4, cyto_mito 4, mito_nucl 4
A04G22580		A04	73905198	73906034	836	-	738	245	{IPR001938; Thaumatin family} {IPR017949; Thaumatin, conserved site} {IPR037176; Osmotin/thaumatin-like superfamily}	NA	NA	NA	NA	thaumatin-like protein [Gossypium raimondii]	Orth158	Orth330	Orth28	0.994984	0.005016	CS pos: 23-24. SDG-EQ. Pr: 0.8895		1.06	1.06	0	o		0	Y	n6-17c23/24o		extr 8, vacu 2, golg 2, mito 1, E.R. 1, golg_plas 1	extr 27
A04G22742		A04	78831829	78832838	1009	-	768	255	{IPR004911; Gamma interferon inducible lysosomal thiol reductase GILT} {IPR036249; Thioredoxin-like superfamily}	NA	K08059	IFI30, GILT	interferon, gamma-inducible protein 30	Gamma-interferon-inducible lysosomal thiol reductase [Gossypium arboreum]	Orth200	Orth16	Orth106	0.983748	0.016252	CS pos: 25-26. THS-SL. Pr: 0.6522		16.44	16.39	0	o		0	Y	n7-17c25/26o		extr 8, golg 2, cyto 1, mito 1, plas 1, vacu 1, mito_plas 1, cyto_plas 1	extr 15, golg 8, E.R. 2
A04G22765		A04	79291745	79293631	1886	-	1176	391	{IPR000743; Glycoside hydrolase, family 28} {IPR006626; Parallel beta-helix repeat} {IPR011050; Pectin lyase fold/virulence factor} {IPR012334; Pectin lyase fold}	{GO:0004650; polygalacturonase activity; molecular_function} {GO:0005975; carbohydrate metabolic process; biological_process}	K01184	E3.2.1.15	polygalacturonase	polygalacturonase [Theobroma cacao]	Orth36	Orth313	Orth392	0.979242	0.020758	CS pos: 22-23. SLA-AL. Pr: 0.8261		22.53	22	1	i7-29o		0	Y	n7-17c22/23o		extr 7, chlo 2, vacu 2, nucl 1, cyto 1, E.R. 1, cyto_nucl 1, chlo_mito 1, cyto_E.R. 1	extr 24, mito 1, cyto 1, pero 1, cyto_mito 1, cyto_pero 1
A04G22796		A04	80499294	80502019	2725	+	1344	447	{IPR002933; Peptidase M20} {IPR011650; Peptidase M20, dimerisation domain} {IPR017439; Amidohydrolase} {IPR036264; Bacterial exopeptidase dimerisation domain}	{GO:0016787; hydrolase activity; molecular_function}	K14664	ILR1	IAA-amino acid hydrolase	IAA-amino acid hydrolase ILR1-like 1 [Durio zibethinus]	Orth325	Orth265	Orth107	0.872244	0.127756	CS pos: 26-27. CFS-CN. Pr: 0.5938		0.29	0.09	0	o		0	0	o		extr 5, chlo 4, vacu 2, nucl 1, cyto 1, mito 1, cyto_nucl 1, E.R._vacu 1	mito 12, cyto 7, extr 6, cyto_nucl 5
A04G22856		A04	81794814	81795185	371	-	372	123	{IPR008801; Rapid ALkalinization Factor}	NA	NA	NA	NA	protein RALF-like 22 [Gossypium arboreum]	Orth202	Orth252	Orth108	0.99547	0.00453	CS pos: 25-26. SHA-TE. Pr: 0.7732		2.56	2.55	0	o		0	Y	n5-16c25/26o		extr 7, chlo 3, vacu 3	extr 19, plas 4, mito 2
A04G22879		A04	82318792	82319316	524	+	213	70	NA	NA	NA	NA	NA	hypothetical protein F383_13129 [Gossypium arboreum]	Orth143	Orth409	Orth109	0.659624	0.340376	CS pos: 18-19. ASA-SS. Pr: 0.3390		0.57	0.57	0	o		0	Y	n4-14c18/19o		extr 7, chlo 6	mito 20.5, cyto_mito 11, nucl 6
A04G22938		A04	83319622	83320194	572	-	498	165	{IPR003245; Phytocyanin domain} {IPR008972; Cupredoxin}	{GO:0009055; electron transfer activity; molecular_function}	NA	NA	NA	mavicyanin-like [Gossypium arboreum]	Orth284	Orth269	Orth234	0.990855	0.009145	CS pos: 22-23. AIA-AN. Pr: 0.7512		20.49	20.26	1	i7-29o		0	Y	n6-17c22/23o		extr 6, vacu 5, chlo 1, nucl 1, E.R. 1	extr 26
A04G22954		A04	83479498	83484936	5438	-	1452	483	{IPR001563; Peptidase S10, serine carboxypeptidase} {IPR018202; Serine carboxypeptidase, serine active site} {IPR029058; Alpha/Beta hydrolase fold} {IPR033124; Serine carboxypeptidases, histidine active site}	{GO:0004185; serine-type carboxypeptidase activity; molecular_function} {GO:0006508; proteolysis; biological_process}	K16297	SCPL-II	serine carboxypeptidase-like clade II	serine carboxypeptidase-like 34 [Gossypium arboreum]	Orth101	Orth246	Unique	0.987429	0.012571	CS pos: 21-22. VNS-EE. Pr: 0.8540		3.07	3.01	0	o		0	Y	n6-17c21/22o		extr 5, chlo 2, nucl 2, E.R. 2, vacu 1, pero 1, cyto_nucl 1, cysk_nucl 1, mito_plas 1, cyto_E.R. 1	extr 18, cyto_nucl 3.5, cyto 3, nucl 2, vacu 2
A04G22974		A04	83946290	83948059	1769	-	1770	589	{IPR001611; Leucine-rich repeat} {IPR003591; Leucine-rich repeat, typical subtype} {IPR013210; Leucine-rich repeat-containing N-terminal, plant-type} {IPR032675; Leucine-rich repeat domain superfamily}	{GO:0005515; protein binding; molecular_function}	NA	NA	NA	probable LRR receptor-like serine/threonine-protein kinase At4g08850 [Gossypium hirsutum]	Orth130	Orth370	Orth393	0.972481	0.027519	CS pos: 21-22. VFP-LP. Pr: 0.4166		7.06	6.99	0	o		0	Y	n6-17c21/22o		extr 5, vacu 4, plas 3, golg 2, E.R._vacu 2	extr 22, cyto 2, nucl 1, pero 1, E.R. 1, cyto_mito 1
A04G22984		A04	84081221	84085057	3836	+	1194	397	{IPR000111; Glycoside hydrolase family 27/36, conserved site} {IPR002241; Glycoside hydrolase, family 27} {IPR013780; Glycosyl hydrolase, all-beta} {IPR013785; Aldolase-type TIM barrel} {IPR017853; Glycoside hydrolase superfamily}	{GO:0003824; catalytic activity; molecular_function} {GO:0004553; hydrolase activity, hydrolyzing O-glycosyl compounds; molecular_function} {GO:0005975; carbohydrate metabolic process; biological_process}	K07407	E3.2.1.22B, galA, rafA	alpha-galactosidase	alpha-galactosidase 1-like [Durio zibethinus]	Orth10	Orth273	Orth327	0.942524	0.057476	CS pos: 26-27. TVA-EH. Pr: 0.2983		20.18	20.12	1	i7-26o		0	Y	n6-17c26/27o		extr 5, vacu 4, golg 2, E.R._vacu 2	extr 16, golg 5, mito 3, E.R. 3
A04G23043		A04	84818424	84819314	890	+	891	296	{IPR006766; Protein EXORDIUM-like}	NA	NA	NA	NA	protein EXORDIUM-like 2 [Gossypium hirsutum]	Orth189	Orth404	Orth363	0.965502	0.034498	CS pos: 21-22. SFS-EL. Pr: 0.8053		4.28	4.26	0	o		0	Y	n7-16c21/22o		extr 9, chlo 1, nucl 1, cyto 1, vacu 1, E.R. 1, cyto_nucl 1, E.R._vacu 1, cyto_E.R. 1	extr 22, mito 3
A04G23067		A04	85115704	85116192	488	-	489	162	{IPR001283; Cysteine-rich secretory protein, allergen V5/Tpx-1-related} {IPR014044; CAP domain} {IPR018244; Allergen V5/Tpx-1-related, conserved site} {IPR034111; Pathogenesis-related protein 1-like, SCP domain} {IPR035940; CAP superfamily}	{GO:0005576; extracellular region; cellular_component}	K13449	PR1	pathogenesis-related protein 1	pathogenesis-related protein 1-like [Gossypium hirsutum]	Orth254	Orth293	Orth29	0.996997	0.003003	CS pos: 25-26. SHA-QD. Pr: 0.8921		2.93	2.92	0	o		0	Y	n6-21c25/26o		extr 10, vacu 2, chlo 1, cyto 1, E.R._vacu 1	extr 27
A04G23127		A04	85897288	85899254	1966	+	531	176	{IPR001096; Peptidase C13, legumain}	{GO:0006508; proteolysis; biological_process} {GO:0008233; peptidase activity; molecular_function}	NA	NA	NA	hypothetical protein GOBAR_AA21148 [Gossypium barbadense]	Orth13	Orth140	Unique	0.989257	0.010743	CS pos: 22-23. SSG-DT. Pr: 0.5704		2.67	2.54	0	o		0	Y	n4-18c22/23o		extr 11, E.R. 2	extr 24, plas 2
A04G23128		A04	85904828	85905200	372	+	273	90	{IPR003854; Gibberellin regulated protein}	NA	NA	NA	NA	snakin-1-like [Gossypium hirsutum]	Orth182	Orth84	Orth424	0.999902	9.8e-05	CS pos: 25-26. TMA-QP. Pr: 0.8000		2.04	2.04	0	o		0	Y	n3-16c25/26o		extr 7, chlo 3, nucl 2, vacu 1, E.R. 1, cyto_nucl 1, cysk_nucl 1, nucl_plas 1, E.R._vacu 1	extr 8, E.R. 6, golg 6, mito 3, plas 2
A04G23138		A04	85976444	85977793	1349	+	1350	449	{IPR032675; Leucine-rich repeat domain superfamily}	NA	NA	NA	NA	uncharacterized protein At4g06744-like [Gossypium hirsutum]	Orth159	Orth129	Orth105	0.992484	0.007516	CS pos: 22-23. CLA-AS. Pr: 0.7997		1.16	1.15	0	o		0	Y	n4-17c22/23o		extr 8, chlo 4, cyto 1, E.R. 1, cyto_E.R. 1	extr 12, cyto 6, mito 5, vacu 3, mito_nucl 3, cyto_pero 3
A04G23173		A04	86352411	86352942	531	+	444	147	{IPR024489; Organ specific protein}	NA	NA	NA	NA	organ-specific protein P4-like [Gossypium hirsutum]	Orth310	Orth34	Orth47	0.997663	0.002337	CS pos: 22-23. IAA-AR. Pr: 0.4578		6.27	6.27	0	o		0	Y	n4-15c23/24o		extr 11, cyto 1, mito 1, vacu 1	extr 14, E.R. 6, golg 5
A04G23536	GhSec012	A04	89389399	89390013	614	+	258	85	{IPR014816; tRNA (1-methyladenosine) methyltransferase catalytic subunit Gcd14}	{GO:0016429; tRNA (adenine-N1-)-methyltransferase activity; molecular_function} {GO:0030488; tRNA methylation; biological_process} {GO:0031515; tRNA (m1A) methyltransferase complex; cellular_component}	NA	NA	NA	NA	Unique	Unique	Unique	0.96993	0.03007	CS pos: 19-20. VNG-DS. Pr: 0.9170		0.05	0.05	0	o		0	Y	n2-12c19/20o		extr 9, E.R. 2, cyto 1, mito 1, vacu 1, E.R._plas 1	plas 14, mito 5, extr 4, E.R. 2
A05G23573		A05	229744	230449	705	+	546	181	{IPR000528; Plant lipid transfer protein/Par allergen} {IPR016140; Bifunctional inhibitor/plant lipid transfer protein/seed storage helical domain} {IPR036312; Bifunctional inhibitor/plant lipid transfer protein/seed storage helical domain superfamily}	{GO:0006869; lipid transport; biological_process} {GO:0008289; lipid binding; molecular_function}	NA	NA	NA	protein YLS3-like [Gossypium hirsutum]	Orth126	Orth210	Orth266	0.999539	0.000461	CS pos: 24-25. AKA-DI. Pr: 0.9716		8.51	3.73	0	o		0	Y	n10-19c24/25o		extr 9, plas 2, chlo 1, nucl 1, E.R. 1, golg_plas 1, cysk_plas 1, mito_plas 1, cyto_plas 1	extr 25
A05G23620		A05	485098	486516	1418	-	1152	383	{IPR001087; GDSL lipase/esterase} {IPR035669; GDSL lipase/esterase-like, plant} {IPR036514; SGNH hydrolase superfamily}	{GO:0016788; hydrolase activity, acting on ester bonds; molecular_function}	NA	NA	NA	GDSL esterase/lipase At1g29660-like [Gossypium hirsutum]	Orth262	Orth260	Orth72	0.991795	0.008205	CS pos: 31-32. VNA-EP. Pr: 0.7566		12.8	7.07	0	o		0	Y	n12-23c31/32o		extr 10, chlo 2, mito 2, chlo_mito 2	extr 26
A05G23689		A05	784636	785686	1050	-	873	290	{IPR000757; Glycoside hydrolase family 16} {IPR008263; Glycoside hydrolase, family 16, active site} {IPR010713; Xyloglucan endo-transglycosylase, C-terminal} {IPR013320; Concanavalin A-like lectin/glucanase domain superfamily} {IPR016455; Xyloglucan endotransglucosylase/hydrolase}	{GO:0004553; hydrolase activity, hydrolyzing O-glycosyl compounds; molecular_function} {GO:0005618; cell wall; cellular_component} {GO:0005975; carbohydrate metabolic process; biological_process} {GO:0006073; cellular glucan metabolic process; biological_process} {GO:0010411; xyloglucan metabolic process; biological_process} {GO:0016762; xyloglucan:xyloglucosyl transferase activity; molecular_fun…	K14504	TCH4	xyloglucan:xyloglucosyl transferase TCH4	probable xyloglucan endotransglucosylase/hydrolase protein 23 [Gossypium arboreum]	Orth16	Orth181	Orth359	0.93556	0.06444	CS pos: 28-29. AFA-YG. Pr: 0.6234		22.06	22.01	1	o10-32i		0	Y	n9-20c28/29o		extr 9, chlo 1, nucl 1, cyto 1, mito 1, E.R. 1, cyto_nucl 1, chlo_mito 1, cyto_E.R. 1	extr 26
A05G23690		A05	788694	789757	1063	+	873	290	{IPR000757; Glycoside hydrolase family 16} {IPR008263; Glycoside hydrolase, family 16, active site} {IPR010713; Xyloglucan endo-transglycosylase, C-terminal} {IPR013320; Concanavalin A-like lectin/glucanase domain superfamily} {IPR016455; Xyloglucan endotransglucosylase/hydrolase}	{GO:0004553; hydrolase activity, hydrolyzing O-glycosyl compounds; molecular_function} {GO:0005618; cell wall; cellular_component} {GO:0005975; carbohydrate metabolic process; biological_process} {GO:0006073; cellular glucan metabolic process; biological_process} {GO:0010411; xyloglucan metabolic process; biological_process} {GO:0016762; xyloglucan:xyloglucosyl transferase activity; molecular_fun…	K14504	TCH4	xyloglucan:xyloglucosyl transferase TCH4	xyloglucan endotransglucosylase/hydrolase protein 22-like [Gossypium hirsutum]	Orth16	Orth181	Orth359	0.990285	0.009715	CS pos: 24-25. SSA-SN. Pr: 0.6390		1.38	1.37	0	o		0	Y	n8-19c23/24o		extr 7, vacu 4, golg 2, E.R._vacu 2	extr 22, E.R. 3
A05G23814		A05	1316543	1317590	1047	-	462	153	NA	NA	NA	NA	NA	uncharacterized protein LOC107958697 [Gossypium hirsutum]	Orth211	Orth401	Orth110	0.967413	0.032587	CS pos: 23-24. VEG-IR. Pr: 0.9407		15.82	15.82	1	i5-24o		0	Y	n8-18c23/24o		extr 6, vacu 3, nucl 2, golg 2	extr 8, mito_nucl 4, nucl 3.5, mito 3.5, plas 3, pero 3, E.R. 3, golg 3
A05G23876		A05	1539932	1540553	621	-	543	180	{IPR003245; Phytocyanin domain} {IPR008972; Cupredoxin}	{GO:0009055; electron transfer activity; molecular_function}	NA	NA	NA	hypothetical protein GOBAR_AA33860 [Gossypium barbadense]	Orth284	Orth200	Orth221	0.958286	0.041714	CS pos: 25-26. TYA-AT. Pr: 0.9012		32.4	16.23	0	o		0	Y	n9-20c25/26o		extr 10, chlo 1, cyto 1, vacu 1, E.R. 1, E.R._vacu 1, cyto_E.R. 1	extr 26
A05G23877	GhSec148	A05	1544704	1545200	496	-	393	130	{IPR003245; Phytocyanin domain} {IPR008972; Cupredoxin}	{GO:0009055; electron transfer activity; molecular_function}	NA	NA	NA	hypothetical protein GOBAR_AA33859 [Gossypium barbadense]	Unique	Unique	Unique	0.997266	0.002734	CS pos: 26-27. AIA-AD. Pr: 0.8626		20.85	20.66	1	i7-29o		0	Y	n10-21c26/27o		extr 13	extr 25
A05G23978		A05	1929831	1930337	506	-	426	141	{IPR007112; Expansin/pollen allergen, DPBB domain} {IPR009009; RlpA-like protein, double-psi beta-barrel domain} {IPR036908; RlpA-like domain superfamily}	NA	NA	NA	NA	hypothetical protein GOBAR_AA18824 [Gossypium barbadense]	Orth283	Orth243	Orth340	0.916887	0.083113	CS pos: 27-28. SYA-DV. Pr: 0.7366		13.16	12.86	0	o		0	0	o		extr 9, chlo 5	extr 26
A05G24176		A05	2756246	2757490	1244	-	1245	414	{IPR001611; Leucine-rich repeat} {IPR013210; Leucine-rich repeat-containing N-terminal, plant-type} {IPR032675; Leucine-rich repeat domain superfamily}	{GO:0005515; protein binding; molecular_function}	NA	NA	NA	hypothetical protein GOBAR_AA39177 [Gossypium barbadense]	Orth159	Orth206	Orth312	0.992344	0.007656	CS pos: 20-21. NEA-AI. Pr: 0.6483		5.28	5.26	0	o		0	Y	n5-16c20/21o		extr 6, chlo 5, cyto 2	extr 26
A05G24355		A05	3413599	3414216	617	+	618	205	{IPR001929; Germin} {IPR006045; Cupin 1} {IPR011051; RmlC-like cupin domain superfamily} {IPR014710; RmlC-like jelly roll fold} {IPR019780; Germin, manganese binding site}	{GO:0030145; manganese ion binding; molecular_function} {GO:0045735; nutrient reservoir activity; molecular_function}	NA	NA	NA	auxin-binding protein ABP19a-like [Gossypium hirsutum]	Orth169	Orth222	Orth318	0.999378	0.000622	CS pos: 18-19. TNA-AD. Pr: 0.9589		1.17	0.37	0	o		0	Y	n2-13c18/19o		extr 5, chlo 3, vacu 2, E.R. 2, E.R._vacu 2	extr 24, mito 1, E.R. 1, vacu 1
A05G24366		A05	3469142	3472134	2992	-	1059	352	{IPR000169; Cysteine peptidase, cysteine active site} {IPR000668; Peptidase C1A, papain C-terminal} {IPR013201; Cathepsin propeptide inhibitor domain (I29)} {IPR025660; Cysteine peptidase, histidine active site} {IPR025661; Cysteine peptidase, asparagine active site} {IPR038765; Papain-like cysteine peptidase superfamily} {IPR039417; Papain-like cysteine endopeptidase}	{GO:0006508; proteolysis; biological_process} {GO:0008234; cysteine-type peptidase activity; molecular_function}	K01366	CTSH	cathepsin H	hypothetical protein GOBAR_DD18436 [Gossypium barbadense]	Orth151	Orth202	Orth33	0.983855	0.016145	CS pos: 20-21. VSA-SI. Pr: 0.8329		7.69	7.64	0	o		0	Y	n4-15c20/21o		extr 5, chlo 2, vacu 2, golg 2, cyto 1, mito 1, E.R. 1, golg_plas 1, cyto_E.R. 1	extr 26
A05G24455		A05	3799422	3799742	320	+	321	106	NA	NA	NA	NA	NA	hypothetical protein B456_009G040000 [Gossypium raimondii]	Orth311	Orth115	Orth190	0.99383	0.00617	CS pos: 33-34. ASA-QV. Pr: 0.4271		18.6	17.09	1	i13-35o		0	Y	n17-28c33/34o		extr 6, chlo 3, cyto 2, vacu 2	extr 21, mito 4
A05G24583		A05	4322448	4324918	2470	+	1377	458	{IPR001096; Peptidase C13, legumain}	{GO:0006508; proteolysis; biological_process} {GO:0008233; peptidase activity; molecular_function}	K01369	LGMN	legumain	hypothetical protein GOBAR_DD16140 [Gossypium barbadense]	Orth13	Orth400	Orth74	0.980549	0.019451	CS pos: 21-22. VTA-HR. Pr: 0.8184		11.99	11.96	0	o		0	Y	n4-15c23/24o		extr 5, vacu 2, E.R. 2, golg 2, E.R._vacu 2	extr 26
A05G24585		A05	4329371	4331727	2356	+	1227	408	{IPR001096; Peptidase C13, legumain}	{GO:0006508; proteolysis; biological_process} {GO:0008233; peptidase activity; molecular_function}	K01369	LGMN	legumain	Vacuolar-processing enzyme [Gossypium arboreum]	Orth13	Orth400	Unique	0.97835	0.02165	CS pos: 21-22. VSA-GG. Pr: 0.6711		20.77	20.7	1	i2-24o		0	Y	n3-16c21/22o		extr 7, E.R. 3.5, pero 3, E.R._plas 2.5	extr 26
A05G24699		A05	4835809	4837454	1645	+	1131	376	{IPR004873; BURP domain}	NA	NA	NA	NA	BURP domain protein RD22-like precursor [Gossypium arboreum]	Orth170	Orth325	Orth243	0.997583	0.002417	CS pos: 20-21. SHA-AL. Pr: 0.7911		4.08	4.08	0	o		0	Y	n4-15c20/21o		extr 8, vacu 3, cyto 2	extr 19, E.R. 5, mito 1, golg 1, vacu 1
A05G24705		A05	4854030	4855561	1531	+	1008	335	{IPR004873; BURP domain}	NA	NA	NA	NA	BURP domain protein RD22-like precursor [Gossypium hirsutum]	Orth170	Orth325	Orth243	0.994231	0.005769	CS pos: 20-21. SHA-VL. Pr: 0.8072		9.28	9.28	0	o		0	Y	n4-15c20/21o		extr 8, cyto 2, vacu 2, golg 2	extr 14, E.R. 6, golg 3, mito 2
A05G25025		A05	6101479	6102018	539	+	540	179	{IPR001283; Cysteine-rich secretory protein, allergen V5/Tpx-1-related} {IPR014044; CAP domain} {IPR018244; Allergen V5/Tpx-1-related, conserved site} {IPR034111; Pathogenesis-related protein 1-like, SCP domain} {IPR035940; CAP superfamily}	{GO:0005576; extracellular region; cellular_component}	K20412	PI16, CRISP9, CD364	peptidase inhibitor 16	pathogenesis-related protein PRB1-3-like [Gossypium hirsutum]	Orth254	Orth389	Orth434	0.932149	0.067851	CS pos: 27-28. SYS-AD. Pr: 0.3825		19.31	19.31	1	i5-27o		0	Y	n7-22c27/28o		extr 7, chlo 3, vacu 3	extr 23, mito 2
A05G25091		A05	6362237	6363589	1352	+	1275	424	{IPR001480; Bulb-type lectin domain} {IPR036426; Bulb-type lectin domain superfamily}	NA	K04733	IRAK4	interleukin-1 receptor-associated kinase 4	hypothetical protein GOBAR_AA33552 [Gossypium barbadense]	Unique	Unique	Unique	0.998016	0.001984	CS pos: 21-22. ADA-QT. Pr: 0.5970		2.44	2.43	0	o		0	Y	n3-15c19/20o		extr 6, E.R. 2.5, E.R._plas 2.5, vacu 2, golg 2	extr 21, E.R. 2, cyto 1, plas 1, golg 1, vacu 1
A05G25133		A05	6532767	6533690	923	+	924	307	NA	NA	K03006	RPB1, POLR2A	DNA-directed RNA polymerase II subunit RPB1	hypothetical protein CKAN_01156300 [Cinnamomum micranthum f. kanehirae]	Unique	Unique	Unique	0.973667	0.026333	CS pos: 29-30. AVA-YQ. Pr: 0.8381		18.73	18.73	1	i13-35o		0	Y	n14-24c29/30o		extr 12, cyto 1, vacu 1	extr 20, mito 5
A05G25187		A05	6749757	6750901	1144	-	735	244	{IPR004873; BURP domain}	NA	NA	NA	NA	hypothetical protein GOBAR_AA33902 [Gossypium barbadense]	Orth170	Unique	Unique	0.942656	0.057344	CS pos: 19-20. VGA-TR. Pr: 0.3219		12.1	12.01	0	o		0	Y	n6-17c26/27o		extr 7, chlo 3, vacu 2, chlo_mito 2	extr 14, E.R. 6, plas 3, mito 2, golg 2
A05G25300		A05	7178921	7181159	2238	-	1167	388	{IPR001563; Peptidase S10, serine carboxypeptidase} {IPR018202; Serine carboxypeptidase, serine active site} {IPR029058; Alpha/Beta hydrolase fold}	{GO:0004185; serine-type carboxypeptidase activity; molecular_function} {GO:0006508; proteolysis; biological_process}	K16297	SCPL-II	serine carboxypeptidase-like clade II	hypothetical protein B456_009G080300, partial [Gossypium raimondii]	Orth101	Orth246	Unique	0.851637	0.148363	CS pos: 31-32. CEA-AD. Pr: 0.7244		10.7	10.4	0	o		0	Y	n15-26c31/32o		extr 4, chlo 2, E.R. 2, golg 2, cyto 1, mito 1, plas 1, vacu 1, mito_plas 1, cyto_plas 1	extr 25
A05G25339		A05	7347023	7350103	3080	-	483	160	{IPR003172; MD-2-related lipid-recognition domain} {IPR014756; Immunoglobulin E-set} {IPR033917; ML domain, phosphatidylinositol/phosphatidylglycerol transfer protein}	{GO:0032366; intracellular sterol transport; biological_process}	NA	NA	NA	putative phosphatidylglycerol/phosphatidylinositol transfer protein DDB_G0282179 [Gossypium arboreum]	Orth121	Orth179	Orth293	0.937858	0.062142	CS pos: 28-29. LQA-TD. Pr: 0.8879		20.53	20.1	1	o4-26i		0	Y	n10-23c28/29o		extr 4, vacu 3, chlo 2, cyto 2, E.R. 2, cyto_E.R. 2	extr 23, mito 2, E.R. 2
A05G25403		A05	7583027	7584005	978	-	771	256	{IPR001568; Ribonuclease T2-like} {IPR018188; Ribonuclease T2, His active site 1} {IPR036430; Ribonuclease T2-like superfamily}	{GO:0003723; RNA binding; molecular_function} {GO:0033897; ribonuclease T2 activity; molecular_function}	K01166	E3.1.27.1	ribonuclease T2	ribonuclease 1-like [Gossypium hirsutum]	Orth200	Orth130	Unique	0.976347	0.023653	CS pos: 20-21. CGA-VE. Pr: 0.3645		2.27	2.27	0	o		0	Y	n3-14c23/24o		extr 8, E.R. 2.5, E.R._plas 2.5, plas 1.5, chlo 1, vacu 1	extr 19, plas 2, E.R. 2, golg 2
A05G25505		A05	8004481	8004714	233	+	234	77	NA	NA	NA	NA	NA	NA	Orth119	Unique	Unique	0.849857	0.150143	CS pos: 30-31. GNA-TS. Pr: 0.4132		20.29	20.29	1	i12-31o		1	0	i12-30o		extr 14	extr 15, golg 4, plas 3, E.R. 3
A05G25571		A05	8307535	8307789	254	-	255	84	NA	NA	NA	NA	NA	hypothetical protein B456_009G090700 [Gossypium raimondii]	Orth314	Orth35	Orth30	0.997772	0.002228	CS pos: 26-27. AEA-AR. Pr: 0.9196		11.49	11.49	0	i		0	Y	n12-22c26/27o		extr 11, chlo 1, cyto 1, vacu 1	extr 11, E.R. 6, mito 4, plas 4
A05G25669		A05	8680730	8682844	2114	+	2115	704	NA	NA	NA	NA	NA	proline-rich extensin-like protein EPR1 isoform X7 [Gossypium hirsutum]	Orth315	Orth149	Unique	0.947673	0.052327	CS pos: 24-25. SIA-LS. Pr: 0.4723		6.24	6.24	0	o		0	Y	n3-15c19/20o		extr 5, vacu 5, golg 2, nucl 1, E.R. 1, golg_plas 1	extr 24, plas 2
A05G25725		A05	8858695	8860036	1341	+	780	259	{IPR002963; Expansin} {IPR007112; Expansin/pollen allergen, DPBB domain} {IPR007117; Expansin, cellulose-binding-like domain} {IPR007118; Expansin/Lol pI} {IPR009009; RlpA-like protein, double-psi beta-barrel domain} {IPR036749; Expansin, cellulose-binding-like domain superfamily} {IPR036908; RlpA-like domain superfamily}	{GO:0005576; extracellular region; cellular_component} {GO:0009664; plant-type cell wall organization; biological_process}	K20628	exlX	expansin	expansin-A4-like [Gossypium hirsutum]	Orth115	Orth262	Orth333	0.987735	0.012265	CS pos: 22-23. AEA-RI. Pr: 0.9364		14.71	12.37	0	o		0	Y	n3-14c22/23o		extr 7, vacu 3, chlo 1, plas 1, E.R. 1, golg 1, golg_plas 1, E.R._plas 1	plas 14, extr 7, mito 3, E.R. 3
A05G26127		A05	10564040	10564375	335	-	336	111	{IPR000528; Plant lipid transfer protein/Par allergen} {IPR016140; Bifunctional inhibitor/plant lipid transfer protein/seed storage helical domain} {IPR036312; Bifunctional inhibitor/plant lipid transfer protein/seed storage helical domain superfamily}	{GO:0006869; lipid transport; biological_process} {GO:0008289; lipid binding; molecular_function}	NA	NA	NA	hypothetical protein GOBAR_AA13005 [Gossypium barbadense]	Orth250	Orth358	Orth394	0.999531	0.000469	CS pos: 21-22. GEA-AI. Pr: 0.8913		0.16	0.16	0	o		0	Y	n4-15c21/22o		extr 8, chlo 5	mito 15, extr 10
A05G26128		A05	10565510	10565854	344	+	345	114	{IPR000528; Plant lipid transfer protein/Par allergen} {IPR016140; Bifunctional inhibitor/plant lipid transfer protein/seed storage helical domain} {IPR036312; Bifunctional inhibitor/plant lipid transfer protein/seed storage helical domain superfamily}	{GO:0006869; lipid transport; biological_process} {GO:0008289; lipid binding; molecular_function}	NA	NA	NA	non-specific lipid-transfer protein C, cotyledon-specific isoform-like [Gossypium hirsutum]	Orth250	Orth358	Orth394	0.999756	0.000244	CS pos: 24-25. GEA-AV. Pr: 0.9535		6.41	6.41	0	o		0	Y	n4-19c24/25o		extr 12, chlo 1, vacu 1	extr 21, E.R. 2, golg 2
A05G26269		A05	11182530	11184619	2089	-	1425	474	{IPR001969; Aspartic peptidase, active site} {IPR021109; Aspartic peptidase domain superfamily} {IPR032799; Xylanase inhibitor, C-terminal} {IPR032861; Xylanase inhibitor, N-terminal} {IPR033121; Peptidase family A1 domain}	{GO:0004190; aspartic-type endopeptidase activity; molecular_function} {GO:0006508; proteolysis; biological_process}	K01381	PEP4	saccharopepsin	hypothetical protein GOBAR_AA34881 [Gossypium barbadense]	Orth302	Orth47	Orth111	0.916437	0.083563	CS pos: 28-29. VHC-YG. Pr: 0.7942		0.93	0.45	0	o		0	Y	n8-20c28/29o		extr 5, vacu 3, E.R. 2, golg 2, chlo 1, plas 1, cyto_E.R. 1	extr 26
A05G26976		A05	14287020	14287442	422	-	423	140	NA	NA	NA	NA	NA	uncharacterized protein LOC107960750 [Gossypium hirsutum]	Orth3	Orth82	Orth154	0.660453	0.339547	CS pos: 33-34. ASC-NE. Pr: 0.3700		19.71	19.6	1	o10-29i		0	Y	n11-24c33/34o		extr 10, golg 2, mito 1, vacu 1, golg_plas 1	plas 7, E.R. 7, mito 4, extr 4, golg 3
A05G27071		A05	14703209	14704791	1582	+	1095	364	{IPR001087; GDSL lipase/esterase} {IPR035669; GDSL lipase/esterase-like, plant} {IPR036514; SGNH hydrolase superfamily}	{GO:0016788; hydrolase activity, acting on ester bonds; molecular_function}	NA	NA	NA	hypothetical protein GOBAR_DD18984 [Gossypium barbadense]	Orth262	Orth311	Orth213	0.994232	0.005768	CS pos: 25-26. VRG-AP. Pr: 0.9674		20.87	20.86	1	i7-26o		0	Y	n6-21c25/26o		extr 8, vacu 2, golg 2, chlo 1, nucl 1, golg_plas 1, E.R._vacu 1	extr 27
A05G27204		A05	15244055	15245032	977	+	723	240	{IPR036514; SGNH hydrolase superfamily}	NA	NA	NA	NA	hypothetical protein GOBAR_DD21793 [Gossypium barbadense]	Orth261	Orth374	Unique	0.827848	0.172152	CS pos: 29-30. STA-KG. Pr: 0.4656		19.3	15.36	0	o		0	Y	n14-24c29/30o		extr 9, chlo 1, nucl 1, cyto 1, mito 1, vacu 1, cyto_nucl 1, chlo_mito 1	extr 21, mito 6
A05G27282		A05	15576552	15577268	716	+	717	238	NA	NA	NA	NA	NA	RecName: Full=Protein E6	Orth205	Orth304	Orth49	0.982756	0.017244	CS pos: 25-26. IHA-RE. Pr: 0.9644		16.75	16.75	1	i7-25o		0	Y	n7-18c25/26o		extr 7, vacu 3, cyto 2, E.R._vacu 2	extr 7, E.R. 6, golg 6, pero 3, nucl 2, mito 2, mito_nucl 2, cyto_pero 2
A05G27389		A05	16102650	16103126	476	-	477	158	NA	NA	NA	NA	NA	glycine-rich cell wall structural protein-like [Gossypium arboreum]	Orth252	Orth391	Orth155	0.997508	0.002492	CS pos: 22-23. AAA-RP. Pr: 0.4659		3.08	2.01	0	o		0	Y	n6-16c21/22o		extr 9, vacu 3, chlo 1, golg 1	extr 14, mito 5, E.R. 3, golg 3
A05G27680		A05	17347022	17347441	419	+	420	139	NA	NA	NA	NA	NA	hypothetical protein glysoja_006382 [Glycine soja]	Orth4	Unique	Unique	0.985148	0.014852	CS pos: 23-24. IDG-RK. Pr: 0.7514		21.33	14.31	0	o		0	Y	n6-18c23/24o		extr 13	extr 20, mito 2, plas 2, E.R. 2
A05G27696		A05	17402270	17402671	401	-	402	133	{IPR006969; Stigma-specific protein Stig1}	NA	NA	NA	NA	hypothetical protein GOBAR_AA23292 [Gossypium barbadense]	Orth286	Orth365	Orth395	0.996503	0.003497	CS pos: 18-19. LEA-IT. Pr: 0.3501		3.15	3.15	0	o		0	Y	n6-16c24/25o		extr 13	extr 12, mito 5, plas 3, E.R. 3, golg 3, cyto_mito 3
A05G27697	GhSec149	A05	17404725	17405123	398	-	399	132	{IPR006969; Stigma-specific protein Stig1}	NA	NA	NA	NA	stigma-specific STIG1-like protein 1 [Gossypium hirsutum]	Orth286	Orth365	Orth395	0.997294	0.002706	CS pos: 22-23. TLS-AS. Pr: 0.3300		17.26	17.26	0	o		0	Y	n6-17c22/23o		extr 12, golg 2	extr 17, plas 5, mito 3
A05G27702		A05	17410092	17410535	443	-	444	147	{IPR006969; Stigma-specific protein Stig1}	NA	NA	NA	NA	stigma-specific STIG1-like protein 1 [Gossypium hirsutum]	Orth286	Orth272	Orth435	0.995267	0.004733	CS pos: 23-24. LSA-TP. Pr: 0.6192		9.89	9.89	0	o		0	Y	n7-18c23/24o		extr 12, golg 2	extr 13, golg 6, E.R. 3, mito 2, cyto 1, plas 1, pero 1, mito_nucl 1, cyto_pero 1
A05G27709	GhSec065	A05	17435137	17436300	1163	+	975	324	{IPR000823; Plant peroxidase} {IPR002016; Haem peroxidase, plant/fungal/bacterial} {IPR010255; Haem peroxidase} {IPR033905; Secretory peroxidase}	{GO:0004601; peroxidase activity; molecular_function} {GO:0006979; response to oxidative stress; biological_process} {GO:0020037; heme binding; molecular_function} {GO:0042744; hydrogen peroxide catabolic process; biological_process} {GO:0055114; oxidation-reduction process; biological_process}	K00430	E1.11.1.7	peroxidase	hypothetical protein GOBAR_AA36182 [Gossypium barbadense]	Unique	Unique	Unique	0.623994	0.376006	CS pos: 25-26. VWE-AQ. Pr: 0.3043		17.34	17	1	i7-24o		1	0	i7-24o		extr 3, vacu 3, chlo 2, cyto 2, E.R._vacu 2, nucl 1, plas 1, E.R. 1, golg 1, chlo_mito 1, nucl_plas 1, golg_plas 1, cyto_pero 1, E.R._plas 1	extr 21, E.R. 2, golg 2
A05G27876		A05	18076497	18080658	4161	+	1626	541	{IPR001117; Multicopper oxidase, type 1} {IPR008972; Cupredoxin} {IPR011706; Multicopper oxidase, type 2} {IPR011707; Multicopper oxidase, type 3} {IPR034273; Ascorbate oxidase homologue, first cupredoxin domain} {IPR034275; Ascorbate oxidase homologue, third cupredoxin domain}	{GO:0005507; copper ion binding; molecular_function} {GO:0016491; oxidoreductase activity; molecular_function} {GO:0055114; oxidation-reduction process; biological_process}	K19791	FET3_5	iron transport multicopper oxidase	L-ascorbate oxidase homolog isoform X1 [Durio zibethinus]	Orth129	Orth278	Orth46	0.978162	0.021838	CS pos: 22-23. AGA-ED. Pr: 0.7987		12.91	12.19	0	o		0	Y	n6-17c22/23o		extr 3, vacu 3, E.R. 3, E.R._vacu 3, chlo 1, nucl 1, cyto 1, plas 1, golg 1, cyto_nucl 1, nucl_plas 1, golg_plas 1, cyto_plas 1	extr 26
A05G27941		A05	18385007	18388098	3091	+	2205	734	{IPR000209; Peptidase S8/S53 domain} {IPR010259; Peptidase S8 propeptide/proteinase inhibitor I9} {IPR015500; Peptidase S8, subtilisin-related} {IPR023828; Peptidase S8, subtilisin, Ser-active site} {IPR036852; Peptidase S8/S53 domain superfamily} {IPR037045; Peptidase S8 propeptide/proteinase inhibitor I9 superfamily}	{GO:0004252; serine-type endopeptidase activity; molecular_function} {GO:0006508; proteolysis; biological_process}	NA	NA	NA	hypothetical protein GOBAR_AA20201 [Gossypium barbadense]	Orth255	Orth286	Orth346	0.917153	0.082847	CS pos: 28-29. AAA-AH. Pr: 0.4250		9.22	9.2	0	o		0	Y	n4-17c29/30o		extr 3, vacu 3, E.R. 3, E.R._vacu 3, golg 2, cyto_E.R. 2	extr 27
A05G28007		A05	18636580	18637074	494	+	309	102	{IPR003854; Gibberellin regulated protein}	NA	NA	NA	NA	gibberellin-regulated protein 1-like [Gossypium hirsutum]	Orth182	Orth79	Orth371	0.99952	0.00048	CS pos: 24-25. VEA-DH. Pr: 0.9827		7.03	7.03	0	o		0	Y	n8-19c24/25o		extr 14	extr 22, mito 3
A05G28051		A05	18849030	18849976	946	-	867	288	{IPR009880; Glyoxal oxidase, N-terminal} {IPR011043; Galactose oxidase/kelch, beta-propeller} {IPR037293; Galactose oxidase, central domain superfamily}	NA	NA	NA	NA	hypothetical protein GOBAR_DD29190 [Gossypium barbadense]	Orth218	Orth284	Unique	0.934474	0.065526	CS pos: 24-25. CHL-IL. Pr: 0.2372		12.14	11.63	0	o		0	Y	n2-13c18/19o		extr 4, vacu 3, E.R. 3, E.R._vacu 3	extr 25
A05G28062		A05	18905187	18905849	662	+	663	220	NA	NA	NA	NA	NA	glycine-rich protein DOT1-like [Nicotiana attenuata]	Orth319	Orth64	Orth191	0.772184	0.227816	CS pos: 24-25. LRG-DD. Pr: 0.5715		17.01	13.57	1	i7-24o		0	Y	n10-20c24/25o		extr 9, vacu 4	extr 25
A05G28080		A05	18989276	18991543	2267	+	1296	431	{IPR000118; Granulin} {IPR000169; Cysteine peptidase, cysteine active site} {IPR000668; Peptidase C1A, papain C-terminal} {IPR013201; Cathepsin propeptide inhibitor domain (I29)} {IPR025660; Cysteine peptidase, histidine active site} {IPR025661; Cysteine peptidase, asparagine active site} {IPR037277; Granulin superfamily} {IPR038765; Papain-like cysteine peptidase superfamily} {IPR039417; Papain-…	{GO:0006508; proteolysis; biological_process} {GO:0008234; cysteine-type peptidase activity; molecular_function}	K16292	CEP, CYSEP	KDEL-tailed cysteine endopeptidase	zingipain-2 [Gossypium arboreum]	Orth163	Orth1	Unique	0.996246	0.003754	CS pos: 21-22. SSA-AA. Pr: 0.4152		0.77	0.76	0	o		0	Y	n4-16c21/22o		extr 4, vacu 3, chlo 2, nucl 2, cyto 1, mito 1, plas 1, cysk_nucl 1, mito_plas 1, cyto_plas 1	extr 11, E.R. 6, cyto 3.5, cyto_nucl 3.5, golg 3, nucl 2.5
A05G28097		A05	19058880	19060252	1372	+	1050	349	{IPR000823; Plant peroxidase} {IPR002016; Haem peroxidase, plant/fungal/bacterial} {IPR010255; Haem peroxidase} {IPR019793; Peroxidases heam-ligand binding site} {IPR019794; Peroxidase, active site} {IPR033905; Secretory peroxidase}	{GO:0004601; peroxidase activity; molecular_function} {GO:0006979; response to oxidative stress; biological_process} {GO:0020037; heme binding; molecular_function} {GO:0042744; hydrogen peroxide catabolic process; biological_process} {GO:0055114; oxidation-reduction process; biological_process}	K00430	E1.11.1.7	peroxidase	peroxidase 9-like [Gossypium hirsutum]	Orth221	Orth30	Orth50	0.976448	0.023552	CS pos: 23-24. SLA-HP. Pr: 0.7383		18.25	18.23	1	i7-29o		0	Y	n6-16c23/24o		extr 5, E.R. 3.5, E.R._plas 3, plas 1.5, nucl 1, cyto 1, mito 1, vacu 1, cyto_nucl 1	extr 22, E.R. 2, golg 2
A05G28355		A05	20387448	20387756	308	+	309	102	NA	NA	NA	NA	NA	hypothetical protein GOBAR_AA27233 [Gossypium barbadense]	Orth164	Orth116	Orth192	0.950032	0.049968	CS pos: 22-23. ADG-IR. Pr: 0.7153		19.64	19.63	1	i5-23o		0	Y	n6-18c22/23o		extr 5, chlo 4, mito 2, vacu 2	extr 13, mito 7, cyto 6, cyto_nucl 4.5
A05G28356		A05	20389568	20389870	302	-	303	100	NA	NA	NA	NA	NA	hypothetical protein GOBAR_AA27232 [Gossypium barbadense]	Orth164	Unique	Unique	0.867204	0.132796	CS pos: 25-26. ATS-EG. Pr: 0.3862		14.98	14.98	0	o		0	Y	n6-18c23/24o		extr 9, chlo 2, cyto 1, mito 1, vacu 1	extr 21, cyto 6
A05G28456		A05	20941879	20944299	2420	+	1404	467	{IPR000118; Granulin} {IPR000169; Cysteine peptidase, cysteine active site} {IPR000668; Peptidase C1A, papain C-terminal} {IPR013201; Cathepsin propeptide inhibitor domain (I29)} {IPR025660; Cysteine peptidase, histidine active site} {IPR025661; Cysteine peptidase, asparagine active site} {IPR037277; Granulin superfamily} {IPR038765; Papain-like cysteine peptidase superfamily} {IPR039417; Papain-…	{GO:0006508; proteolysis; biological_process} {GO:0008234; cysteine-type peptidase activity; molecular_function}	K16292	CEP, CYSEP	KDEL-tailed cysteine endopeptidase	cysteine proteinase RD21a-like [Gossypium hirsutum]	Orth163	Orth1	Orth256	0.996008	0.003992	CS pos: 21-22. SSA-LD. Pr: 0.9037		6.96	6.96	0	o		0	Y	n6-16c21/22o		extr 5, vacu 5, golg 3	extr 22, E.R. 3
A05G28507		A05	21135968	21136336	368	-	267	88	{IPR003854; Gibberellin regulated protein}	NA	NA	NA	NA	peamaclein-like [Gossypium raimondii]	Orth182	Orth84	Orth313	0.999709	0.000291	CS pos: 25-26. SMA-GS. Pr: 0.8238		11.15	11.15	0	o		0	Y	n3-18c30/31o		extr 7, cyto 4, chlo 2, cyto_pero 2, cyto_E.R. 2, cyto_plas 2	E.R. 8, golg 6, plas 5, extr 4, mito 2, pero 2
A05G28516		A05	21208130	21209031	901	+	681	226	NA	NA	NA	NA	NA	glycine-rich cell wall structural protein 1.0-like [Arachis hypogaea]	Orth316	Unique	Unique	0.941988	0.058012	CS pos: 28-29. VEA-KR. Pr: 0.7378		17.84	17.8	1	i7-26o		0	Y	n10-21c28/29o		extr 11, chlo 1, cyto 1, vacu 1	extr 21, mito 5
A05G28613		A05	21698114	21698720	606	+	405	134	NA	NA	NA	NA	NA	hypothetical protein GOBAR_AA21506 [Gossypium barbadense]	Orth282	Unique	Unique	0.606938	0.393062	CS pos: 34-35. FMA-AE. Pr: 0.2057		22.04	22.04	1	i13-35o		0	Y	n15-26c34/35o		extr 5, chlo 3, vacu 3, cyto 2	E.R. 7, golg 7, plas 5, extr 3, pero 2, mito 1, cyto 1, vacu 1, cyto_mito 1
A05G28836		A05	22992960	22993910	950	-	951	316	{IPR006766; Protein EXORDIUM-like}	NA	NA	NA	NA	protein EXORDIUM-like [Gossypium hirsutum]	Orth189	Orth404	Orth242	0.97407	0.02593	CS pos: 26-27. ADA-RR. Pr: 0.9084		21	20.86	1	i2-24o		0	Y	n9-20c26/27o		extr 7, chlo 3, mito 2, cyto 1, E.R. 1, cyto_mito 1, mito_plas 1, cyto_E.R. 1	extr 26
A05G29222		A05	25054023	25054454	431	+	432	143	{IPR001220; Legume lectin domain} {IPR013320; Concanavalin A-like lectin/glucanase domain superfamily}	{GO:0030246; carbohydrate binding; molecular_function}	NA	NA	NA	hypothetical protein GOBAR_AA36676 [Gossypium barbadense]	Unique	Unique	Unique	0.990451	0.009549	CS pos: 25-26. AKA-EE. Pr: 0.9345		6.83	6.74	0	o		0	Y	n2-20c25/26o		extr 7, chlo 2, nucl 2, cyto 2, cyto_nucl 2	extr 19, nucl 2, mito 2, plas 2, mito_nucl 2
A05G29289		A05	25462625	25463094	469	-	384	127	{IPR003245; Phytocyanin domain} {IPR008972; Cupredoxin}	{GO:0009055; electron transfer activity; molecular_function}	NA	NA	NA	basic blue protein-like [Gossypium hirsutum]	Orth102	Orth211	Orth425	0.994582	0.005418	CS pos: 31-32. IDA-AT. Pr: 0.9730		18.51	17.68	1	o15-37i		0	Y	n15-26c31/32o		extr 10, chlo 3	extr 19, mito 7
A05G29335		A05	25782745	25783860	1115	+	1116	371	NA	NA	NA	NA	NA	extensin-like [Prunus mume]	Unique	Unique	Unique	0.984362	0.015638	CS pos: 32-33. TLA-NY. Pr: 0.6269		15.06	15.06	0	o		0	Y	n13-24c32/33o		extr 8, nucl 4, vacu 2, cyto_nucl 2, cysk_nucl 2, nucl_plas 2	mito 17, nucl 6, extr 2
A05G29441		A05	26630552	26630908	356	-	357	118	{IPR035513; Invertase/pectin methylesterase inhibitor domain superfamily}	NA	NA	NA	NA	uncharacterized protein LOC108450916 [Gossypium arboreum]	Orth192	Orth128	Orth286	0.971106	0.028894	CS pos: 27-28. TSA-II. Pr: 0.3798		23.6	22.84	1	i7-29o		0	Y	n7-18c26/27o		extr 8, chlo 4, cyto 1, mito 1	mito 10.5, extr 8, cyto_mito 7.833, cyto_nucl 4.833, nucl 4.5, cyto 4
A05G29443		A05	26633311	26633667	356	-	357	118	{IPR006501; Pectinesterase inhibitor domain} {IPR035513; Invertase/pectin methylesterase inhibitor domain superfamily}	{GO:0004857; enzyme inhibitor activity; molecular_function}	NA	NA	NA	uncharacterized protein LOC108450916 [Gossypium arboreum]	Orth192	Orth128	Orth286	0.96976	0.03024	CS pos: 27-28. TSA-II. Pr: 0.3790		23.23	22.83	1	i7-29o		0	Y	n7-18c26/27o		extr 8, chlo 4, cyto 1, mito 1	mito 11, extr 9, nucl 4.5, cyto_nucl 4
A05G29455		A05	26701628	26702221	593	-	594	197	{IPR006501; Pectinesterase inhibitor domain} {IPR035513; Invertase/pectin methylesterase inhibitor domain superfamily}	{GO:0004857; enzyme inhibitor activity; molecular_function}	NA	NA	NA	uncharacterized protein LOC108450916 [Gossypium arboreum]	Orth192	Orth128	Orth286	0.904022	0.095978	CS pos: 27-28. TSA-II. Pr: 0.4555		23.06	22.75	1	i7-29o		0	Y	n7-18c26/27o		extr 5, chlo 4, cyto 2, mito 2	mito 13.5, cyto_mito 8.666, nucl 7, cyto_nucl 5.833, cyto 2.5
A05G29456		A05	26704392	26704985	593	-	498	165	{IPR035513; Invertase/pectin methylesterase inhibitor domain superfamily}	NA	NA	NA	NA	hypothetical protein GOBAR_AA04686 [Gossypium barbadense]	Orth192	Orth128	Orth286	0.903375	0.096625	CS pos: 27-28. TSA-II. Pr: 0.4597		22.9	22.77	1	i7-29o		0	Y	n7-18c26/27o		extr 7, chlo 4, cyto 2	mito 16.5, cyto_mito 10.333, nucl 4.5, cyto_nucl 4.333, cyto 3, extr 3
A05G29560		A05	27288826	27290286	1460	-	888	295	{IPR001117; Multicopper oxidase, type 1} {IPR008972; Cupredoxin} {IPR011707; Multicopper oxidase, type 3}	{GO:0005507; copper ion binding; molecular_function} {GO:0055114; oxidation-reduction process; biological_process}	K05909	E1.10.3.2	laccase	laccase-14-like [Gossypium hirsutum]	Orth149	Orth194	Orth24	0.75273	0.24727	CS pos: 25-26. STA-DV. Pr: 0.6121		22.46	21.74	1	i7-29o		0	Y	n7-17c25/26o		extr 4, chlo 3, cyto 3, vacu 2, cyto_pero 2	extr 15, mito 5, cyto 2, pero 2, vacu 2, cyto_pero 2
A05G29569		A05	27358828	27360297	1469	-	888	295	{IPR001117; Multicopper oxidase, type 1} {IPR008972; Cupredoxin} {IPR011707; Multicopper oxidase, type 3}	{GO:0005507; copper ion binding; molecular_function} {GO:0055114; oxidation-reduction process; biological_process}	K05909	E1.10.3.2	laccase	hypothetical protein GOBAR_AA08904 [Gossypium barbadense]	Orth149	Orth194	Orth24	0.706258	0.293742	CS pos: 25-26. STA-DV. Pr: 0.5737		21.9	21.66	1	i7-29o		0	Y	n7-17c25/26o		extr 4, vacu 2, E.R. 2, golg 2, E.R._vacu 2, chlo 1, cyto 1, plas 1, pero 1, cyto_pero 1, cyto_plas 1	extr 24, plas 1, E.R. 1, vacu 1
A05G29570		A05	27371138	27373508	2370	+	1686	561	{IPR001117; Multicopper oxidase, type 1} {IPR002355; Multicopper oxidase, copper-binding site} {IPR008972; Cupredoxin} {IPR011706; Multicopper oxidase, type 2} {IPR011707; Multicopper oxidase, type 3} {IPR017761; Laccase} {IPR033138; Multicopper oxidases, conserved site} {IPR034285; Laccase, second cupredoxin domain} {IPR034288; Laccase, first cupredoxin domain} {IPR034289; Laccase, third cupredo…	{GO:0005507; copper ion binding; molecular_function} {GO:0016491; oxidoreductase activity; molecular_function} {GO:0046274; lignin catabolic process; biological_process} {GO:0048046; apoplast; cellular_component} {GO:0052716; hydroquinone:oxygen oxidoreductase activity; molecular_function} {GO:0055114; oxidation-reduction process; biological_process}	K05909	E1.10.3.2	laccase	laccase-14-like [Gossypium hirsutum]	Orth53	Orth373	Orth331	0.994207	0.005793	CS pos: 19-20. CSA-DV. Pr: 0.9439		7.94	7.91	0	o		0	Y	n4-15c19/20o		extr 4, E.R. 3, vacu 2, cyto_E.R. 2, cysk_plas 1.33333, mito_plas 1.33333	extr 21, plas 3, mito 1, E.R. 1, golg 1
A05G29577		A05	27406729	27409146	2417	+	1701	566	{IPR001117; Multicopper oxidase, type 1} {IPR002355; Multicopper oxidase, copper-binding site} {IPR008972; Cupredoxin} {IPR011706; Multicopper oxidase, type 2} {IPR011707; Multicopper oxidase, type 3} {IPR017761; Laccase} {IPR034285; Laccase, second cupredoxin domain} {IPR034288; Laccase, first cupredoxin domain} {IPR034289; Laccase, third cupredoxin domain}	{GO:0005507; copper ion binding; molecular_function} {GO:0016491; oxidoreductase activity; molecular_function} {GO:0046274; lignin catabolic process; biological_process} {GO:0048046; apoplast; cellular_component} {GO:0052716; hydroquinone:oxygen oxidoreductase activity; molecular_function} {GO:0055114; oxidation-reduction process; biological_process}	K05909	E1.10.3.2	laccase	hypothetical protein GOBAR_AA08899 [Gossypium barbadense]	Orth53	Orth373	Orth331	0.951271	0.048729	CS pos: 25-26. SSA-DV. Pr: 0.8236		18.77	18.67	1	i7-29o		0	Y	n6-21c25/26o		extr 4, E.R. 3, cyto 2, vacu 2, E.R._plas 2	extr 19, E.R. 4, plas 3
A05G29635		A05	27793476	27795220	1744	-	1128	375	{IPR001087; GDSL lipase/esterase} {IPR035669; GDSL lipase/esterase-like, plant} {IPR036514; SGNH hydrolase superfamily}	{GO:0016788; hydrolase activity, acting on ester bonds; molecular_function}	NA	NA	NA	GDSL esterase/lipase At1g71691 [Gossypium arboreum]	Orth262	Orth311	Orth6	0.97325	0.02675	CS pos: 29-30. ASA-QG. Pr: 0.4981		6.14	6.09	0	o		0	Y	n14-23c31/32o		extr 9, plas 2.5, E.R._plas 2, mito 1, vacu 1	extr 23, plas 2
A05G29736	GhSec150	A05	28378355	28384255	5900	+	738	245	{IPR002963; Expansin} {IPR007112; Expansin/pollen allergen, DPBB domain} {IPR007117; Expansin, cellulose-binding-like domain} {IPR007118; Expansin/Lol pI} {IPR009009; RlpA-like protein, double-psi beta-barrel domain} {IPR036749; Expansin, cellulose-binding-like domain superfamily} {IPR036908; RlpA-like domain superfamily}	{GO:0005576; extracellular region; cellular_component} {GO:0009664; plant-type cell wall organization; biological_process}	K20628	exlX	expansin	alpha-expansin [Gossypium hirsutum]	Unique	Unique	Unique	0.994485	0.005515	CS pos: 23-24. VNA-YA. Pr: 0.6350		25.25	23.64	1	i5-27o		0	Y	n4-15c23/24o		extr 13	extr 26
A05G29797		A05	28823880	28825515	1635	-	900	299	{IPR000070; Pectinesterase, catalytic} {IPR011050; Pectin lyase fold/virulence factor} {IPR012334; Pectin lyase fold}	{GO:0005618; cell wall; cellular_component} {GO:0030599; pectinesterase activity; molecular_function} {GO:0042545; cell wall modification; biological_process}	K01051	E3.1.1.11	pectinesterase	hypothetical protein GOBAR_AA15465 [Gossypium barbadense]	Orth117	Orth85	Orth367	0.998318	0.001682	CS pos: 23-24. ADA-AE. Pr: 0.9168		0.37	0.33	0	o		0	Y	n2-13c23/24o		extr 4, vacu 4, chlo 2, golg 2, nucl 1, E.R. 1, chlo_mito 1, golg_plas 1	extr 12, plas 11, E.R. 3
A05G29803		A05	28855713	28856729	1016	-	651	216	{IPR000070; Pectinesterase, catalytic} {IPR011050; Pectin lyase fold/virulence factor} {IPR012334; Pectin lyase fold} {IPR033131; Pectinesterase, Asp active site}	{GO:0005618; cell wall; cellular_component} {GO:0030599; pectinesterase activity; molecular_function} {GO:0042545; cell wall modification; biological_process}	K01051	E3.1.1.11	pectinesterase	hypothetical protein GOBAR_DD14183 [Gossypium barbadense]	Orth117	Orth85	Orth367	0.874059	0.125941	CS pos: 20-21. SNN-KE. Pr: 0.4065		0.75	0.59	0	o		0	Y	n2-13c20/21o		extr 6, E.R. 3, mito 2, cyto_E.R. 2	extr 18, plas 6, mito 1, pero 1, E.R. 1
A05G29858		A05	29269087	29269344	257	-	258	85	NA	NA	NA	NA	NA	hypothetical protein GOBAR_AA37925 [Gossypium barbadense]	Orth164	Orth117	Orth193	0.722799	0.277201	CS pos: 25-26. TFS-KE. Pr: 0.3068		19.35	19.35	1	i5-24o		0	Y	n6-17c21/22o		extr 7, vacu 4, chlo 1, cyto 1, E.R. 1, cyto_E.R. 1	extr 20, E.R. 4, cyto 2
A05G30152		A05	31544530	31545181	651	+	360	119	NA	NA	K20729	EPF1_2	protein EPIDERMAL PATTERNING FACTOR 1/2	protein EPIDERMAL PATTERNING FACTOR 2-like isoform X1 [Gossypium hirsutum]	Orth176	Orth309	Orth7	0.853421	0.146579	CS pos: 27-28. SES-LR. Pr: 0.6356		17.92	17.92	1	i7-24o		0	Y	n12-23c27/28o		extr 5, vacu 5, mito 2, chlo 1, E.R. 1, cyto_mito 1, mito_plas 1	extr 13, E.R. 6, golg 4, mito 2, plas 2
A05G30188		A05	31864838	31865236	398	-	399	132	NA	NA	NA	NA	NA	hypothetical protein GOBAR_AA34597 [Gossypium barbadense]	Orth160	Orth36	Orth222	0.916414	0.083586	CS pos: 17-18. AAA-GI. Pr: 0.5748		13.77	13.77	0	o		0	Y	n4-12c17/18o		extr 5, chlo 4, vacu 2, cyto 1, mito 1, E.R. 1, cyto_E.R. 1	extr 21, nucl 2, E.R. 2
A05G30202		A05	31953389	31953934	545	-	546	181	NA	NA	K13098	TLS, FUS	RNA-binding protein FUS	glycine-rich cell wall structural protein-like [Gossypium arboreum]	Unique	Unique	Unique	0.99014	0.00986	CS pos: 22-23. AFA-AR. Pr: 0.8252		15.37	14.86	0	o		0	Y	n6-17c22/23o		extr 8, chlo 6	extr 27
A05G30232		A05	32162447	32163101	654	-	489	162	{IPR000823; Plant peroxidase} {IPR002016; Haem peroxidase, plant/fungal/bacterial} {IPR010255; Haem peroxidase}	{GO:0004601; peroxidase activity; molecular_function} {GO:0006979; response to oxidative stress; biological_process} {GO:0020037; heme binding; molecular_function} {GO:0055114; oxidation-reduction process; biological_process}	K00430	E1.11.1.7	peroxidase	peroxidase 43-like [Gossypium hirsutum]	Orth191	Orth241	Orth214	0.998197	0.001803	CS pos: 21-22. VQG-QL. Pr: 0.9635		18.25	18.24	1	i5-23o		0	Y	n5-16c21/22o		extr 8, vacu 3, chlo 1, cyto 1, E.R. 1, cyto_E.R. 1	extr 25
A05G30247		A05	32264293	32264754	461	-	273	90	{IPR003854; Gibberellin regulated protein}	NA	NA	NA	NA	peamaclein-like [Gossypium hirsutum]	Orth182	Orth331	Orth31	0.999195	0.000805	CS pos: 28-29. VEA-QV. Pr: 0.8601		19.57	19.57	1	i7-26o		0	Y	n8-19c28/29o		extr 12, vacu 1, golg 1	extr 11, E.R. 6, mito 3, golg 3, plas 2, mito_nucl 2
A05G30268		A05	32407044	32408087	1043	-	780	259	{IPR006501; Pectinesterase inhibitor domain} {IPR034087; Cell wall/vacuolar inhibitor of fructosidase} {IPR035513; Invertase/pectin methylesterase inhibitor domain superfamily}	{GO:0004857; enzyme inhibitor activity; molecular_function} {GO:0043086; negative regulation of catalytic activity; biological_process}	NA	NA	NA	hypothetical protein GOBAR_AA25749 [Gossypium barbadense]	Orth140	Orth83	Unique	0.997631	0.002369	CS pos: 18-19. ANA-FR. Pr: 0.8488		13.43	12.1	0	o		0	Y	n4-14c18/19o		extr 9, chlo 5	extr 11, cyto 5, cyto_nucl 5, mito 4, vacu 4
A05G30275		A05	32424043	32426001	1958	-	1185	394	{IPR001701; Glycoside hydrolase family 9} {IPR008928; Six-hairpin glycosidase superfamily} {IPR012341; Six-hairpin glycosidase-like superfamily} {IPR018221; Glycoside hydrolase family 9, His active site}	{GO:0003824; catalytic activity; molecular_function} {GO:0004553; hydrolase activity, hydrolyzing O-glycosyl compounds; molecular_function} {GO:0005975; carbohydrate metabolic process; biological_process}	K01179	E3.2.1.4	endoglucanase	endoglucanase 9-like [Gossypium arboreum]	Orth71	Orth18	Unique	0.985941	0.014059	CS pos: 26-27. VEG-NP. Pr: 0.8735		19.48	19.22	1	i7-24o		0	Y	n6-19c26/27o		extr 4, E.R. 3.5, chlo 3, E.R._plas 3, plas 1.5, cyto 1, mito 1	extr 25
A05G30310		A05	32709592	32709849	257	-	258	85	NA	NA	NA	NA	NA	NA	Unique	Unique	Unique	0.854952	0.145048	CS pos: 22-23. CFS-CT. Pr: 0.4178		5.27	5.27	0	o		0	Y	n4-15c20/21o		extr 5, vacu 3, chlo 2, cyto 2, E.R._vacu 2	plas 10, mito 5, extr 5, vacu 4, E.R. 2
A05G30414		A05	33643369	33644025	656	-	657	218	{IPR008502; Prolamin-like domain}	NA	K17479	GRXCR1	glutaredoxin domain-containing cysteine-rich protein 1	uncharacterized protein LOC107902516 [Gossypium hirsutum]	Orth320	Unique	Unique	0.999724	0.000276	CS pos: 23-24. ADA-EA. Pr: 0.4244		0.01	0.01	0	o		0	Y	n4-19c23/24o		extr 6, vacu 5, chlo 3	extr 21, mito 3, golg 3
A05G30433		A05	33831621	33834136	2515	+	1296	431	{IPR021109; Aspartic peptidase domain superfamily} {IPR032799; Xylanase inhibitor, C-terminal} {IPR032861; Xylanase inhibitor, N-terminal} {IPR033121; Peptidase family A1 domain}	NA	K01381	PEP4	saccharopepsin	aspartyl protease AED3-like [Gossypium hirsutum]	Orth302	Orth173	Orth268	0.997837	0.002163	CS pos: 18-19. AQG-LN. Pr: 0.9441		1.21	0.05	0	o		0	Y	n5-13c18/19o		extr 6, chlo 3, vacu 2, nucl 1, cyto 1, E.R. 1, cyto_nucl 1, cyto_E.R. 1	extr 21, cyto 3, mito 2, cyto_nucl 2
A05G30722	GhSec151	A05	37389951	37390565	614	-	615	204	NA	NA	K13098	TLS, FUS	RNA-binding protein FUS	glycine-rich cell wall structural protein 1-like [Gossypium hirsutum]	Unique	Unique	Unique	0.992271	0.007729	CS pos: 22-23. AFA-AR. Pr: 0.8559		16.67	16.66	1	i7-26o		0	Y	n6-17c22/23o		extr 9, chlo 4	extr 25
A05G30811		A05	38504328	38504639	311	+	312	103	NA	NA	NA	NA	NA	hypothetical protein GOBAR_AA28185 [Gossypium barbadense]	Orth251	Unique	Unique	0.935272	0.064728	CS pos: 24-25. SRM-IG. Pr: 0.5263		5.55	5.55	0	o		0	Y	n6-18c30/31o		extr 8, vacu 4, chlo 1, E.R. 1	extr 12, mito 6, E.R. 4, plas 3, cyto_mito 3, mito_nucl 3
A05G30870	GhSec013	A05	39225145	39226510	1365	-	675	224	{IPR001805; Adenosine kinase} {IPR002173; Carbohydrate/puine kinase, PfkB, conserved site} {IPR011611; Carbohydrate kinase PfkB} {IPR029056; Ribokinase-like}	{GO:0004001; adenosine kinase activity; molecular_function} {GO:0006166; purine ribonucleoside salvage; biological_process} {GO:0016773; phosphotransferase activity, alcohol group as acceptor; molecular_function}	K00856	E2.7.1.20, ADK	adenosine kinase	adenosine kinase 2-like [Gossypium raimondii]	Unique	Unique	Unique	0.917432	0.082568	CS pos: 21-22. SAA-NC. Pr: 0.4067		6.45	5.83	0	o		0	Y	n4-15c20/21o		extr 9, cyto 3, chlo 1, vacu 1	cyto 10.5, mito 10, cyto_nucl 6.5, vacu 2, nucl 1.5
A05G31013		A05	42081014	42082371	1357	-	651	216	{IPR036908; RlpA-like domain superfamily}	NA	NA	NA	NA	hypothetical protein GOBAR_AA02456 [Gossypium barbadense]	Orth239	Orth190	Orth412	0.999597	0.000403	CS pos: 25-26. VEA-QT. Pr: 0.9876		37.92	20.56	1	i5-27o		0	Y	n10-21c25/26o		extr 8, vacu 2, golg 2, chlo 1, plas 1, E.R._vacu 1	extr 22, E.R. 2, golg 2
A05G31019		A05	42239720	42240286	566	-	567	188	{IPR036908; RlpA-like domain superfamily}	NA	NA	NA	NA	hypothetical protein GOBAR_DD15661 [Gossypium barbadense]	Orth239	Orth190	Orth412	0.99977	0.00023	CS pos: 25-26. VEA-QT. Pr: 0.9866		20.15	20.15	1	i5-27o		0	Y	n10-21c25/26o		extr 7, chlo 5, nucl 2	extr 22, cyto 2, vacu 2
A05G31023		A05	42305389	42305994	605	+	606	201	{IPR036908; RlpA-like domain superfamily}	NA	NA	NA	NA	hypothetical protein GOBAR_AA23031 [Gossypium barbadense]	Orth239	Orth190	Orth412	0.999804	0.000196	CS pos: 25-26. VEA-QT. Pr: 0.9870		21.08	20.53	1	i5-27o		0	Y	n10-21c25/26o		extr 9, chlo 4	extr 19, mito 5, vacu 2
A05G31039		A05	42689923	42690489	566	+	504	167	NA	NA	NA	NA	NA	hypothetical protein GOBAR_AA12523 [Gossypium barbadense]	Orth239	Orth190	Orth412	0.999812	0.000188	CS pos: 25-26. VEA-QT. Pr: 0.9851		19.18	19.18	1	i5-27o		0	Y	n10-21c25/26o		extr 10, chlo 4	extr 22, nucl 2, mito 2, mito_nucl 2
A05G31040		A05	42696059	42696624	565	+	420	139	{IPR036908; RlpA-like domain superfamily}	NA	NA	NA	NA	putative ripening-related protein 1 [Gossypium arboreum]	Orth239	Orth190	Orth412	0.999759	0.000241	CS pos: 25-26. VEA-QT. Pr: 0.9837		19.12	19.12	1	i5-27o		0	Y	n10-21c25/26o		extr 9, chlo 3, golg 2	extr 22, mito 2, vacu 2
A05G31041		A05	42708981	42712966	3985	+	663	220	{IPR036908; RlpA-like domain superfamily}	NA	NA	NA	NA	putative ripening-related protein 1 [Gossypium raimondii]	Orth239	Orth190	Orth412	0.999775	0.000225	CS pos: 25-26. VEA-QT. Pr: 0.9853		18.63	18.6	1	i5-27o		0	Y	n10-21c25/26o		extr 10, chlo 3	extr 23, mito 2
A05G31093		A05	44675416	44675706	290	-	291	96	NA	NA	NA	NA	NA	hypothetical protein B456_009G324600, partial [Gossypium raimondii]	Unique	Unique	Unique	0.965266	0.034734	CS pos: 27-28. ASG-LI. Pr: 0.5599		6.15	6.15	0	o		0	Y	n8-19c27/28o		extr 4, vacu 3, cyto_nucl 2, E.R._vacu 2, nucl 1.5, cyto 1.5, chlo 1, mito 1, plas 1, E.R. 1, chlo_mito 1, E.R._plas 1, mito_plas 1	extr 15, E.R. 4, mito 3, plas 2, golg 2
A05G31266		A05	48817141	48819174	2033	-	780	259	{IPR000719; Protein kinase domain} {IPR008271; Serine/threonine-protein kinase, active site} {IPR011009; Protein kinase-like domain superfamily}	{GO:0004672; protein kinase activity; molecular_function} {GO:0005524; ATP binding; molecular_function} {GO:0006468; protein phosphorylation; biological_process}	K13416	BAK1	brassinosteroid insensitive 1-associated receptor kinase 1	BRASSINOSTEROID INSENSITIVE 1-associated receptor kinase 1-like [Gossypium raimondii]	Orth231	Orth347	Orth372	0.976936	0.023064	CS pos: 24-25. VSG-NA. Pr: 0.7236		0.64	0.63	0	o		0	Y	n5-16c21/22o		extr 6, vacu 3, chlo 1, nucl 1, mito 1, plas 1, E.R. 1, chlo_mito 1, nucl_plas 1, E.R._plas 1, mito_plas 1	extr 15, E.R. 4, plas 2, golg 2, mito 1, cyto 1, pero 1, vacu 1, cyto_mito 1, cyto_pero 1
A05G31350		A05	51020281	51021685	1404	+	1314	437	{IPR002022; Pectate lyase} {IPR007524; Pectate lyase, N-terminal} {IPR011050; Pectin lyase fold/virulence factor} {IPR012334; Pectin lyase fold} {IPR018082; AmbAllergen}	{GO:0030570; pectate lyase activity; molecular_function}	K01728	pel	pectate lyase	hypothetical protein GOBAR_AA33597 [Gossypium barbadense]	Orth208	Orth162	Orth267	0.880189	0.119811	CS pos: 24-25. LEA-HI. Pr: 0.8023		17.23	17.21	1	i5-27o		1	0	o6-26i		extr 5, chlo 4, E.R. 3, vacu 1, golg 1	extr 16, golg 4, mito 2, plas 2, E.R. 2
A05G31447		A05	53195304	53197751	2447	-	1428	475	{IPR000743; Glycoside hydrolase, family 28} {IPR006626; Parallel beta-helix repeat} {IPR011050; Pectin lyase fold/virulence factor} {IPR012334; Pectin lyase fold}	{GO:0004650; polygalacturonase activity; molecular_function} {GO:0005975; carbohydrate metabolic process; biological_process}	K01213	E3.2.1.67	galacturan 1,4-alpha-galacturonidase	polygalacturonase At1g48100 [Gossypium arboreum]	Orth269	Orth172	Orth51	0.992863	0.007137	CS pos: 27-28. VEA-RK. Pr: 0.7363		18.25	18.24	1	i7-25o		0	Y	n7-18c27/28o		extr 9, chlo 2, cyto 2	extr 25
A05G31499		A05	54283790	54284853	1063	-	879	292	{IPR000757; Glycoside hydrolase family 16} {IPR008263; Glycoside hydrolase, family 16, active site} {IPR010713; Xyloglucan endo-transglycosylase, C-terminal} {IPR013320; Concanavalin A-like lectin/glucanase domain superfamily} {IPR016455; Xyloglucan endotransglucosylase/hydrolase}	{GO:0004553; hydrolase activity, hydrolyzing O-glycosyl compounds; molecular_function} {GO:0005618; cell wall; cellular_component} {GO:0005975; carbohydrate metabolic process; biological_process} {GO:0006073; cellular glucan metabolic process; biological_process} {GO:0010411; xyloglucan metabolic process; biological_process} {GO:0016762; xyloglucan:xyloglucosyl transferase activity; molecular_fun…	K14504	TCH4	xyloglucan:xyloglucosyl transferase TCH4	xyloglucan endotransglucosylase/hydrolase protein 22-like [Gossypium hirsutum]	Orth16	Orth181	Orth359	0.983546	0.016454	CS pos: 26-27. ASG-SN. Pr: 0.7443		8.59	8.57	0	o		0	Y	n11-21c26/27o		extr 9, vacu 3, golg 2	extr 20, golg 4, E.R. 2
A05G32488		A05	66062511	66065453	2942	+	498	165	{IPR014912; Selenoprotein F/M domain} {IPR036249; Thioredoxin-like superfamily} {IPR038219; Selenoprotein F/M superfamily}	NA	NA	NA	NA	15 kDa selenoprotein-like [Gossypium hirsutum]	Orth322	Orth48	Orth52	0.96815	0.03185	CS pos: 20-21. SAS-FV. Pr: 0.3700		20.9	20.88	1	o4-26i		1	0	o6-24i		extr 5, vacu 4, chlo 2, plas 1, E.R. 1, golg 1, chlo_mito 1, golg_plas 1, E.R._plas 1	E.R. 10, golg 9, extr 3, nucl 1, cyto 1, plas 1, cyto_nucl 1, pero 1, vacu 1, cyto_pero 1
A05G33088		A05	77165319	77165684	365	+	366	121	NA	NA	NA	NA	NA	hypothetical protein GOBAR_AA05067 [Gossypium barbadense]	Orth244	Orth348	Orth373	0.991769	0.008231	CS pos: 21-22. GDA-AD. Pr: 0.8708		3.13	3.13	0	o		0	Y	n3-14c21/22o		extr 7, vacu 2, chlo 1, cyto 1, mito 1, plas 1, golg 1, chlo_mito 1, golg_plas 1, E.R._vacu 1, mito_plas 1, cyto_plas 1	extr 8, mito 5, E.R. 4, cyto_mito 4, cyto 3, plas 3
A05G33089		A05	77192531	77192896	365	+	366	121	NA	NA	NA	NA	NA	hypothetical protein GOBAR_AA05067 [Gossypium barbadense]	Orth244	Orth348	Orth373	0.992175	0.007825	CS pos: 21-22. GDA-AD. Pr: 0.8644		5.4	5.4	0	o		0	Y	n3-14c21/22o		extr 7, mito 2, vacu 2, chlo 1, nucl 1, cyto 1, cyto_nucl 1, cyto_mito 1, E.R._vacu 1, mito_plas 1	E.R. 7, extr 6, cyto 3.5, cyto_nucl 3.5, mito 3, plas 3, nucl 2.5
A05G33195		A05	82286068	82289950	3882	-	681	226	{IPR001087; GDSL lipase/esterase} {IPR036514; SGNH hydrolase superfamily}	{GO:0016788; hydrolase activity, acting on ester bonds; molecular_function}	NA	NA	NA	GDSL esterase/lipase At2g30310-like [Gossypium hirsutum]	Orth68	Unique	Unique	0.995656	0.004344	CS pos: 28-29. ANA-ST. Pr: 0.5319		21.94	15.52	1	i7-29o		0	Y	n8-16c28/29o		extr 10, chlo 1, cyto 1, mito 1, vacu 1, chlo_mito 1	extr 18, mito 4, cyto_nucl 3, nucl 2.5, cyto 2.5
A05G33428		A05	98076033	98076496	463	+	348	115	{IPR016140; Bifunctional inhibitor/plant lipid transfer protein/seed storage helical domain} {IPR036312; Bifunctional inhibitor/plant lipid transfer protein/seed storage helical domain superfamily}	NA	NA	NA	NA	uncharacterized protein LOC107957129 [Gossypium hirsutum]	Orth47	Orth255	Orth276	0.9826	0.0174	CS pos: 25-26. VGA-GE. Pr: 0.4774		20.93	20.93	1	i7-26o		0	Y	n4-19c24/25o		extr 12, chlo 1, vacu 1	extr 23, mito 2, golg 2
A05G33525		A05	100096067	100096375	308	-	309	102	NA	NA	NA	NA	NA	clumping factor B-like [Gossypium hirsutum]	Unique	Unique	Unique	0.992777	0.007223	CS pos: 20-21. AFA-AD. Pr: 0.8752		20.37	20.37	1	i5-24o		0	Y	n5-16c20/21o		extr 6, chlo 4, mito 3	extr 22, E.R. 2, golg 2
A05G33610		A05	101677705	101677929	224	-	225	74	NA	NA	NA	NA	NA	hypothetical protein B456_012G060400 [Gossypium raimondii]	Orth285	Orth118	Orth194	0.736178	0.263822	CS pos: 29-30. LEA-RT. Pr: 0.5208		21.57	21.57	1	i7-29o		0	Y	n14-25c29/30o		extr 8, vacu 3, chlo 1, cyto 1, mito 1, chlo_mito 1	extr 17, E.R. 5, plas 3
A05G33627		A05	101907932	101908897	965	+	966	321	{IPR000823; Plant peroxidase} {IPR002016; Haem peroxidase, plant/fungal/bacterial} {IPR010255; Haem peroxidase} {IPR019793; Peroxidases heam-ligand binding site} {IPR019794; Peroxidase, active site} {IPR033905; Secretory peroxidase}	{GO:0004601; peroxidase activity; molecular_function} {GO:0006979; response to oxidative stress; biological_process} {GO:0020037; heme binding; molecular_function} {GO:0042744; hydrogen peroxide catabolic process; biological_process} {GO:0055114; oxidation-reduction process; biological_process}	K00430	E1.11.1.7	peroxidase	peroxidase 31-like [Gossypium hirsutum]	Orth235	Orth147	Orth410	0.994959	0.005041	CS pos: 25-26. SES-RL. Pr: 0.4613		1.95	1.9	0	o		0	Y	n7-17c22/23o		extr 6, chlo 3, cyto 2, chlo_mito 2	extr 13, cyto 7, nucl 4, cyto_mito 4
A05G33628		A05	101928148	101931043	2895	-	597	198	{IPR012349; FMN-binding split barrel}	{GO:0048037; cofactor binding; molecular_function}	NA	NA	NA	protein CREG1-like [Gossypium hirsutum]	Orth174	Orth242	Orth277	0.99462	0.00538	CS pos: 23-24. CEG-RL. Pr: 0.8993		1.4	1.31	0	o		0	Y	n5-15c20/21o		extr 9, chlo 2, cyto 1, plas 1, vacu 1, chlo_mito 1, cyto_plas 1	extr 14, E.R. 5, golg 5, vacu 2
A05G33648		A05	102589809	102593559	3750	+	957	318	{IPR001938; Thaumatin family} {IPR011047; Quinoprotein alcohol dehydrogenase-like superfamily} {IPR025666; Pyrrolo-quinoline quinone-like domain} {IPR037176; Osmotin/thaumatin-like superfamily}	NA	NA	NA	NA	hypothetical protein GOBAR_AA35331 [Gossypium barbadense]	Orth158	Orth344	Unique	0.999612	0.000388	CS pos: 22-23. ANA-GH. Pr: 0.6734		12.63	11.88	0	o		0	Y	n4-15c22/23o		extr 14	extr 22, mito 2, vacu 2
A05G33677		A05	103248529	103250763	2234	+	1080	359	{IPR008183; Aldose 1-/Glucose-6-phosphate 1-epimerase} {IPR011013; Galactose mutarotase-like domain superfamily} {IPR014718; Glycoside hydrolase-type carbohydrate-binding} {IPR015443; Aldose 1-epimerase}	{GO:0003824; catalytic activity; molecular_function} {GO:0005975; carbohydrate metabolic process; biological_process} {GO:0016853; isomerase activity; molecular_function} {GO:0019318; hexose metabolic process; biological_process} {GO:0030246; carbohydrate binding; molecular_function}	K01785	galM, GALM	aldose 1-epimerase	aldose 1-epimerase-like [Gossypium hirsutum]	Orth123	Orth144	Orth8	0.992013	0.007987	CS pos: 25-26. SAA-VE. Pr: 0.2862		20.92	20.89	1	i7-26o		0	Y	n4-14c18/19o		extr 7, chlo 2, vacu 2, nucl 1, cyto 1, mito 1, cyto_nucl 1, E.R._vacu 1	extr 25
A05G33697	GhSec057	A05	103652853	103653523	670	+	321	106	{IPR003854; Gibberellin regulated protein}	NA	NA	NA	NA	hypothetical protein GOBAR_AA17164 [Gossypium barbadense]	Orth182	Orth169	Orth364	0.976585	0.023415	CS pos: 24-25. VLA-SH. Pr: 0.6397		21.54	21.54	1	o4-26i		0	Y	n4-15c24/25o		extr 10, vacu 3	extr 15, mito 6, golg 3, cyto_mito 3, mito_nucl 3
A05G33797		A05	105428912	105430467	1555	+	951	316	{IPR000823; Plant peroxidase} {IPR002016; Haem peroxidase, plant/fungal/bacterial} {IPR010255; Haem peroxidase} {IPR019793; Peroxidases heam-ligand binding site} {IPR019794; Peroxidase, active site} {IPR033905; Secretory peroxidase}	{GO:0004601; peroxidase activity; molecular_function} {GO:0006979; response to oxidative stress; biological_process} {GO:0020037; heme binding; molecular_function} {GO:0042744; hydrogen peroxide catabolic process; biological_process} {GO:0055114; oxidation-reduction process; biological_process}	K00430	E1.11.1.7	peroxidase	hypothetical protein GOBAR_AA32648 [Gossypium barbadense]	Orth191	Orth174	Orth53	0.593318	0.406682	CS pos: 20-21. AGG-FR. Pr: 0.2523		8.17	7.95	0	o		1	0	o6-25i		extr 10, chlo 1, nucl 1, mito 1, pero 1, chlo_mito 1	cyto 8.5, mito 6, extr 6, cyto_nucl 6, pero 4
A05G33825		A05	105883687	105884831	1144	-	1029	342	{IPR000169; Cysteine peptidase, cysteine active site} {IPR000668; Peptidase C1A, papain C-terminal} {IPR013201; Cathepsin propeptide inhibitor domain (I29)} {IPR025660; Cysteine peptidase, histidine active site} {IPR025661; Cysteine peptidase, asparagine active site} {IPR038765; Papain-like cysteine peptidase superfamily} {IPR039417; Papain-like cysteine endopeptidase}	{GO:0006508; proteolysis; biological_process} {GO:0008234; cysteine-type peptidase activity; molecular_function}	K16292	CEP, CYSEP	KDEL-tailed cysteine endopeptidase	senescence-specific cysteine protease SAG39-like [Gossypium arboreum]	Orth163	Orth1	Orth181	0.973209	0.026791	CS pos: 26-27. CEA-TS. Pr: 0.7571		18.12	18.1	1	o10-32i		0	Y	n11-21c26/27o		extr 12, chlo 1, E.R. 1	extr 21, vacu 3, nucl 1, mito 1, pero 1, mito_nucl 1
A05G33827		A05	105907585	105908727	1142	-	1029	342	{IPR000169; Cysteine peptidase, cysteine active site} {IPR000668; Peptidase C1A, papain C-terminal} {IPR013201; Cathepsin propeptide inhibitor domain (I29)} {IPR025660; Cysteine peptidase, histidine active site} {IPR025661; Cysteine peptidase, asparagine active site} {IPR038765; Papain-like cysteine peptidase superfamily} {IPR039417; Papain-like cysteine endopeptidase}	{GO:0006508; proteolysis; biological_process} {GO:0008234; cysteine-type peptidase activity; molecular_function}	K16292	CEP, CYSEP	KDEL-tailed cysteine endopeptidase	senescence-specific cysteine protease SAG39-like [Gossypium hirsutum]	Orth163	Orth1	Orth181	0.974988	0.025012	CS pos: 26-27. CEA-TS. Pr: 0.7462		16.35	16.33	1	i7-29o		0	Y	n11-21c26/27o		extr 11, chlo 2	extr 22, vacu 2, nucl 1, cyto 1, cyto_nucl 1, pero 1, cyto_pero 1
A05G33831		A05	106055216	106056360	1144	-	1029	342	{IPR000169; Cysteine peptidase, cysteine active site} {IPR000668; Peptidase C1A, papain C-terminal} {IPR013201; Cathepsin propeptide inhibitor domain (I29)} {IPR025660; Cysteine peptidase, histidine active site} {IPR025661; Cysteine peptidase, asparagine active site} {IPR038765; Papain-like cysteine peptidase superfamily} {IPR039417; Papain-like cysteine endopeptidase}	{GO:0006508; proteolysis; biological_process} {GO:0008234; cysteine-type peptidase activity; molecular_function}	K16292	CEP, CYSEP	KDEL-tailed cysteine endopeptidase	senescence-specific cysteine protease SAG39-like [Gossypium hirsutum]	Orth163	Orth1	Orth181	0.976115	0.023885	CS pos: 26-27. CEA-TS. Pr: 0.6358		13.66	13.65	0	o		0	Y	n11-21c26/27o		extr 11, chlo 2	extr 21, vacu 2, nucl 1, mito 1, cyto 1, cyto_nucl 1, pero 1, cyto_mito 1, mito_nucl 1, cyto_pero 1
A05G33833		A05	106133672	106134816	1144	-	1029	342	{IPR000169; Cysteine peptidase, cysteine active site} {IPR000668; Peptidase C1A, papain C-terminal} {IPR013201; Cathepsin propeptide inhibitor domain (I29)} {IPR025660; Cysteine peptidase, histidine active site} {IPR025661; Cysteine peptidase, asparagine active site} {IPR038765; Papain-like cysteine peptidase superfamily} {IPR039417; Papain-like cysteine endopeptidase}	{GO:0006508; proteolysis; biological_process} {GO:0008234; cysteine-type peptidase activity; molecular_function}	K16292	CEP, CYSEP	KDEL-tailed cysteine endopeptidase	senescence-specific cysteine protease SAG39-like [Gossypium hirsutum]	Orth163	Orth1	Orth181	0.967606	0.032394	CS pos: 26-27. CEA-TS. Pr: 0.8613		4.31	4.3	0	o		0	Y	n11-21c26/27o		extr 7, chlo 5, nucl 1, vacu 1	extr 19, vacu 3, mito 2, nucl 1, pero 1, golg 1, cyto_mito 1
A05G33834		A05	106206083	106207225	1142	-	1029	342	{IPR000169; Cysteine peptidase, cysteine active site} {IPR000668; Peptidase C1A, papain C-terminal} {IPR013201; Cathepsin propeptide inhibitor domain (I29)} {IPR025660; Cysteine peptidase, histidine active site} {IPR025661; Cysteine peptidase, asparagine active site} {IPR038765; Papain-like cysteine peptidase superfamily} {IPR039417; Papain-like cysteine endopeptidase}	{GO:0006508; proteolysis; biological_process} {GO:0008234; cysteine-type peptidase activity; molecular_function}	K16292	CEP, CYSEP	KDEL-tailed cysteine endopeptidase	senescence-specific cysteine protease SAG39-like [Gossypium hirsutum]	Orth163	Orth1	Orth181	0.982974	0.017026	CS pos: 26-27. CEA-TS. Pr: 0.5883		12.58	12.58	0	o		0	Y	n11-21c26/27o		extr 11, chlo 2	extr 22, vacu 2, nucl 1, mito 1, pero 1, mito_nucl 1
A05G33861		A05	106874517	106875068	551	-	552	183	{IPR006501; Pectinesterase inhibitor domain} {IPR035513; Invertase/pectin methylesterase inhibitor domain superfamily}	{GO:0004857; enzyme inhibitor activity; molecular_function}	NA	NA	NA	hypothetical protein GOBAR_AA07215 [Gossypium barbadense]	Orth23	Orth97	Orth156	0.989416	0.010584	CS pos: 29-30. VKA-DD. Pr: 0.9259		18.96	18.7	1	o5-27i		0	Y	n10-21c29/30o		extr 6, vacu 3, chlo 2, E.R._vacu 2	extr 11, E.R. 7, mito 3, cyto 2.5, cyto_nucl 2, plas 1, pero 1, golg 1
A05G33999		A05	108796558	108797154	596	+	597	198	{IPR002160; Proteinase inhibitor I3, Kunitz legume} {IPR011065; Kunitz inhibitor STI-like superfamily}	{GO:0004866; endopeptidase inhibitor activity; molecular_function}	NA	NA	NA	miraculin-like [Gossypium hirsutum]	Orth60	Orth371	Orth396	0.998216	0.001784	CS pos: 19-20. TIA-SD. Pr: 0.5581		0.39	0.14	0	o		0	Y	n3-14c19/20o		extr 6, vacu 3, chlo 2, cyto 1, plas 1, golg 1, chlo_mito 1, golg_plas 1, cyto_plas 1	extr 22, mito 2, E.R. 2
A05G34000		A05	108801490	108802086	596	+	597	198	{IPR002160; Proteinase inhibitor I3, Kunitz legume} {IPR011065; Kunitz inhibitor STI-like superfamily}	{GO:0004866; endopeptidase inhibitor activity; molecular_function}	NA	NA	NA	miraculin-like [Gossypium hirsutum]	Orth60	Orth371	Orth396	0.999127	0.000873	CS pos: 19-20. GSA-AP. Pr: 0.7949		2.28	2.27	0	o		0	Y	n3-14c19/20o		extr 9, golg 2, chlo 1, cyto 1, vacu 1, golg_plas 1	extr 22, E.R. 2, golg 2
A05G34017	GhSec152	A05	109005583	109006185	602	+	603	200	NA	NA	K13098	TLS, FUS	RNA-binding protein FUS	glycine-rich cell wall structural protein 1-like [Gossypium hirsutum]	Unique	Unique	Unique	0.996079	0.003921	CS pos: 22-23. AFA-AR. Pr: 0.8573		17.71	17.57	1	i7-26o		0	Y	n6-17c22/23o		extr 11, vacu 2	extr 26
A05G34018	GhSec153	A05	109010885	109011451	566	+	567	188	NA	NA	K13098	TLS, FUS	RNA-binding protein FUS	glycine-rich cell wall structural protein-like [Gossypium arboreum]	Unique	Unique	Unique	0.994774	0.005226	CS pos: 22-23. AFA-AR. Pr: 0.9473		14.31	14.26	1	i7-26o		0	Y	n6-17c22/23o		extr 11, vacu 2	extr 25
A05G34019	GhSec154	A05	109020689	109021276	587	+	588	195	NA	NA	K13098	TLS, FUS	RNA-binding protein FUS	glycine-rich cell wall structural protein-like [Gossypium arboreum]	Unique	Unique	Unique	0.997066	0.002934	CS pos: 22-23. AFA-AR. Pr: 0.9520		15.21	15.15	1	i7-26o		0	Y	n6-17c22/23o		extr 11, vacu 2	extr 25
A05G34152		A05	110673154	110675085	1931	+	1290	429	{IPR021109; Aspartic peptidase domain superfamily} {IPR032799; Xylanase inhibitor, C-terminal} {IPR032861; Xylanase inhibitor, N-terminal} {IPR033121; Peptidase family A1 domain}	NA	K01381	PEP4	saccharopepsin	aspartyl protease AED3-like [Durio zibethinus]	Orth302	Orth173	Orth268	0.997129	0.002871	CS pos: 18-19. AKG-LN. Pr: 0.9430		0.12	0.02	0	o		0	Y	n5-13c18/19o		extr 8, chlo 3, cyto 1, vacu 1, E.R. 1, E.R._vacu 1, cyto_E.R. 1	extr 11, mito 10, cyto 5
A05G34172		A05	111013975	111015110	1135	+	819	272	{IPR002963; Expansin} {IPR007112; Expansin/pollen allergen, DPBB domain} {IPR007117; Expansin, cellulose-binding-like domain} {IPR007118; Expansin/Lol pI} {IPR009009; RlpA-like protein, double-psi beta-barrel domain} {IPR036749; Expansin, cellulose-binding-like domain superfamily} {IPR036908; RlpA-like domain superfamily}	{GO:0005576; extracellular region; cellular_component} {GO:0009664; plant-type cell wall organization; biological_process}	K20628	exlX	expansin	hypothetical protein GOBAR_AA29998 [Gossypium barbadense]	Orth115	Orth262	Orth333	0.997829	0.002171	CS pos: 25-26. VYG-DY. Pr: 0.9842		28.12	23.58	1	i5-24o		0	Y	n5-20c25/26o		extr 10, golg 2, nucl 1, vacu 1, golg_plas 1	extr 25
A05G34187		A05	111155203	111158089	2886	-	1515	504	{IPR001128; Cytochrome P450} {IPR002401; Cytochrome P450, E-class, group I} {IPR017972; Cytochrome P450, conserved site} {IPR036396; Cytochrome P450 superfamily}	{GO:0005506; iron ion binding; molecular_function} {GO:0016705; oxidoreductase activity, acting on paired donors, with incorporation or reduction of molecular oxygen; molecular_function} {GO:0020037; heme binding; molecular_function} {GO:0055114; oxidation-reduction process; biological_process}	K20661	CYP714A1	cytochrome P450 family 714 subfamily A polypeptide 1	hypothetical protein GOBAR_AA27434 [Gossypium barbadense]	Unique	Unique	Unique	0.532282	0.467718	CS pos: 20-21. GKA-EE. Pr: 0.3537		5.82	0	0	o		0	Y	n6-16c20/21o		extr 5, chlo 2, plas 2, E.R. 2, E.R._plas 2	cyto 10, plas 5, mito 4, E.R. 3, extr 2, nucl 1, pero 1, golg 1
A05G34201		A05	111287891	111289026	1135	+	819	272	{IPR002963; Expansin} {IPR007112; Expansin/pollen allergen, DPBB domain} {IPR007117; Expansin, cellulose-binding-like domain} {IPR007118; Expansin/Lol pI} {IPR009009; RlpA-like protein, double-psi beta-barrel domain} {IPR036749; Expansin, cellulose-binding-like domain superfamily} {IPR036908; RlpA-like domain superfamily}	{GO:0005576; extracellular region; cellular_component} {GO:0009664; plant-type cell wall organization; biological_process}	K20628	exlX	expansin	hypothetical protein GOBAR_AA29998 [Gossypium barbadense]	Orth115	Orth262	Orth333	0.997829	0.002171	CS pos: 25-26. VYG-DY. Pr: 0.9842		28.12	23.58	1	i5-24o		0	Y	n5-20c25/26o		extr 10, golg 2, nucl 1, vacu 1, golg_plas 1	extr 25
A06G34398		A06	166150	169267	3117	+	2265	754	{IPR000209; Peptidase S8/S53 domain} {IPR003137; PA domain} {IPR010259; Peptidase S8 propeptide/proteinase inhibitor I9} {IPR015500; Peptidase S8, subtilisin-related} {IPR022398; Peptidase S8, subtilisin, His-active site} {IPR023828; Peptidase S8, subtilisin, Ser-active site} {IPR034197; Cucumisin-like catalytic domain} {IPR036852; Peptidase S8/S53 domain superfamily} {IPR037045; Peptidase S8 pro…	{GO:0004252; serine-type endopeptidase activity; molecular_function} {GO:0006508; proteolysis; biological_process}	NA	NA	NA	LOW QUALITY PROTEIN: CO(2)-response secreted protease-like [Gossypium hirsutum]	Orth255	Orth286	Orth346	0.727518	0.272482	CS pos: 26-27. TVA-EK. Pr: 0.4891		18.06	18.05	1	i7-26o		0	Y	n4-17c22/23o		extr 5, vacu 2, E.R. 2, golg 2, E.R._vacu 2	extr 27
A06G34432		A06	263117	263959	842	-	642	213	NA	NA	NA	NA	NA	hypothetical protein GOBAR_AA12789 [Gossypium barbadense]	Orth6	Orth65	Orth112	0.975485	0.024515	CS pos: 30-31. TKA-EA. Pr: 0.3360		13.77	13.76	0	o		0	Y	n11-22c30/31o		extr 11, chlo 1, nucl 1, E.R. 1	extr 19, nucl 3, mito 2, cyto 2, cyto_mito 2
A06G34449		A06	309498	309904	406	+	309	102	{IPR003854; Gibberellin regulated protein}	NA	NA	NA	NA	gibberellin-regulated protein 1-like [Gossypium hirsutum]	Orth182	Orth79	Orth371	0.999021	0.000979	CS pos: 23-24. VAA-DQ. Pr: 0.9043		14.57	14.57	0	o		0	Y	n7-18c23/24o		extr 13	extr 21, mito 3, plas 2
A06G34453		A06	319258	319775	517	+	315	104	{IPR003854; Gibberellin regulated protein}	NA	NA	NA	NA	gibberellin-regulated protein 11-like [Gossypium hirsutum]	Orth182	Orth79	Orth436	0.997639	0.002361	CS pos: 24-25. VES-SS. Pr: 0.7110		18.34	18.34	1	i7-24o		0	Y	n7-19c24/25o		extr 9, cyto 2, chlo 1, nucl 1, vacu 1, cyto_pero 1, cyto_E.R. 1, cyto_plas 1	nucl 11, cyto_nucl 9.5, cyto 6, mito 5, extr 4
A06G34571		A06	904438	906455	2017	+	834	277	NA	NA	K13510	LPCAT1_2	lysophosphatidylcholine acyltransferase / lyso-PAF acetyltransferase	hypothetical protein GOBAR_AA34290 [Gossypium barbadense]	Unique	Unique	Unique	0.975363	0.024637	CS pos: 19-20. VES-FF. Pr: 0.8736		12.28	11.32	0	o		0	Y	n5-15c19/20o		extr 3, vacu 3, E.R. 3, E.R._vacu 3, cyto 2	extr 18, E.R. 4, plas 3
A06G34641		A06	1195824	1196897	1073	+	1074	357	{IPR002495; Glycosyl transferase, family 8} {IPR029044; Nucleotide-diphospho-sugar transferases}	{GO:0016757; transferase activity, transferring glycosyl groups; molecular_function}	K20893	PARVUS, GLZ1, GATL1	probable galacturonosyltransferase-like 1	probable galacturonosyltransferase-like 1 [Gossypium arboreum]	Orth204	Orth154	Orth319	0.646121	0.353879	CS pos: 29-30. VTA-AT. Pr: 0.3489		25.73	22.72	1	i12-34o		0	Y	n6-24c29/30o		extr 5, vacu 3, golg 2, E.R._vacu 2, cyto 1, mito 1, plas 1, E.R. 1, E.R._plas 1, mito_plas 1, cyto_E.R. 1, cyto_plas 1	extr 21, plas 2, E.R. 2
A06G34750		A06	1602481	1603060	579	+	420	139	{IPR003245; Phytocyanin domain} {IPR008972; Cupredoxin}	{GO:0009055; electron transfer activity; molecular_function}	NA	NA	NA	early nodulin-like protein 2 [Gossypium hirsutum]	Orth108	Orth71	Orth54	0.976646	0.023354	CS pos: 27-28. TRA-AT. Pr: 0.9019		20.52	20.5	1	o10-32i		0	Y	n11-22c27/28o		extr 5, chlo 3, mito 2, vacu 2, nucl 1, E.R. 1, cyto_mito 1, mito_plas 1	extr 19, plas 4, E.R. 2
A06G34764		A06	1642472	1643051	579	+	420	139	{IPR003245; Phytocyanin domain} {IPR008972; Cupredoxin}	{GO:0009055; electron transfer activity; molecular_function}	NA	NA	NA	early nodulin-like protein 2 [Gossypium hirsutum]	Orth108	Orth71	Orth54	0.976646	0.023354	CS pos: 27-28. TRA-AT. Pr: 0.9019		20.52	20.5	1	o10-32i		0	Y	n11-22c27/28o		extr 5, chlo 3, mito 2, vacu 2, nucl 1, E.R. 1, cyto_mito 1, mito_plas 1	extr 19, plas 4, E.R. 2
A06G34849		A06	2056065	2056409	344	+	345	114	{IPR008801; Rapid ALkalinization Factor}	NA	NA	NA	NA	protein RALF-like 34 [Gossypium arboreum]	Orth202	Orth217	Unique	0.997654	0.002346	CS pos: 22-23. VNS-QI. Pr: 0.9770		1.41	1.4	0	o		0	Y	n4-17c22/23o		extr 4, chlo 3, cyto 3, vacu 2, cyto_nucl 2, cyto_E.R. 2	plas 9, extr 8, mito 5, E.R. 4
A06G34947		A06	2502372	2502856	484	-	267	88	{IPR003854; Gibberellin regulated protein}	NA	NA	NA	NA	peamaclein [Gossypium raimondii]	Orth182	Orth84	Orth313	0.999802	0.000198	CS pos: 18-19. SSC-FF. Pr: 0.3543		18.89	18.89	1	o4-26i		0	Y	n4-15c20/21o		extr 8, chlo 2, cyto 2, vacu 2	extr 18, golg 4, E.R. 3
A06G35329		A06	4910487	4912381	1894	+	1695	564	{IPR001611; Leucine-rich repeat} {IPR003591; Leucine-rich repeat, typical subtype} {IPR013210; Leucine-rich repeat-containing N-terminal, plant-type} {IPR032675; Leucine-rich repeat domain superfamily}	{GO:0005515; protein binding; molecular_function}	NA	NA	NA	hypothetical protein B456_010G041100, partial [Gossypium raimondii]	Orth233	Orth20	Orth9	0.989591	0.010409	CS pos: 20-21. CSS-LN. Pr: 0.3969		1.95	1.93	0	o		0	Y	n4-19c31/32o		extr 5, vacu 4, plas 3, chlo 1, mito 1, chlo_mito 1	extr 25
A06G36132		A06	12227724	12228092	368	-	369	122	NA	NA	NA	NA	NA	hypothetical protein GOBAR_AA22132 [Gossypium barbadense]	Unique	Unique	Unique	0.955853	0.044147	CS pos: 27-28. VES-RK. Pr: 0.4150		18.07	15.58	1	o6-25i		1	0	o6-25i		extr 10, cyto 2, chlo 1, vacu 1, cyto_nucl 1, cyto_pero 1, cyto_E.R. 1, cyto_plas 1	plas 14, E.R. 6, golg 3, mito 2, extr 2
A06G36372		A06	15868046	15869602	1556	+	876	291	{IPR000757; Glycoside hydrolase family 16} {IPR008263; Glycoside hydrolase, family 16, active site} {IPR010713; Xyloglucan endo-transglycosylase, C-terminal} {IPR013320; Concanavalin A-like lectin/glucanase domain superfamily} {IPR016455; Xyloglucan endotransglucosylase/hydrolase}	{GO:0004553; hydrolase activity, hydrolyzing O-glycosyl compounds; molecular_function} {GO:0005618; cell wall; cellular_component} {GO:0005975; carbohydrate metabolic process; biological_process} {GO:0006073; cellular glucan metabolic process; biological_process} {GO:0010411; xyloglucan metabolic process; biological_process} {GO:0016762; xyloglucan:xyloglucosyl transferase activity; molecular_fun…	K08235	E2.4.1.207	xyloglucan:xyloglucosyl transferase	probable xyloglucan endotransglucosylase/hydrolase protein 26 [Gossypium hirsutum]	Orth16	Orth181	Unique	0.988734	0.011266	CS pos: 25-26. VEA-NF. Pr: 0.8452		6	5.9	0	o		0	Y	n6-17c25/26o		extr 6, vacu 3, E.R. 2, cyto 1, plas 1, golg 1, golg_plas 1, cyto_plas 1	extr 23, E.R. 2
A06G36500		A06	17286385	17286851	466	+	384	127	{IPR003245; Phytocyanin domain} {IPR008972; Cupredoxin}	{GO:0009055; electron transfer activity; molecular_function}	NA	NA	NA	basic blue protein-like [Gossypium hirsutum]	Orth102	Orth23	Orth113	0.991718	0.008282	CS pos: 21-22. IHS-KP. Pr: 0.9289		4.9	4.38	0	o		0	Y	n5-16c21/22o		extr 9, chlo 2, cyto 1, mito 1, vacu 1	extr 23, E.R. 3
A06G36806		A06	21761434	21762950	1516	+	516	171	{IPR000743; Glycoside hydrolase, family 28} {IPR011050; Pectin lyase fold/virulence factor} {IPR012334; Pectin lyase fold}	{GO:0004650; polygalacturonase activity; molecular_function} {GO:0005975; carbohydrate metabolic process; biological_process}	NA	NA	NA	hypothetical protein GOBAR_AA23922 [Gossypium barbadense]	Orth308	Orth81	Orth284	0.991605	0.008395	CS pos: 26-27. GQS-DA. Pr: 0.5644		6.89	6.89	0	o		0	Y	n12-20c28/29o		extr 12, nucl 1, cyto 1, cyto_nucl 1	mito 13, extr 8, cyto 2, pero 2, cyto_pero 2
A06G36895		A06	23369979	23371918	1939	-	1482	493	{IPR001701; Glycoside hydrolase family 9} {IPR008928; Six-hairpin glycosidase superfamily} {IPR012341; Six-hairpin glycosidase-like superfamily}	{GO:0003824; catalytic activity; molecular_function} {GO:0004553; hydrolase activity, hydrolyzing O-glycosyl compounds; molecular_function} {GO:0005975; carbohydrate metabolic process; biological_process}	K01179	E3.2.1.4	endoglucanase	hypothetical protein GOBAR_AA04900 [Gossypium barbadense]	Orth71	Orth320	Orth347	0.919412	0.080588	CS pos: 25-26. VNG-DN. Pr: 0.8721		25.76	18.98	1	i7-24o		0	Y	n6-17c25/26o		extr 6, vacu 4, E.R. 2, nucl 1, golg 1, E.R._plas 1, cyto_E.R. 1	extr 26
A06G37122		A06	27897687	27900344	2657	-	1545	514	{IPR000070; Pectinesterase, catalytic} {IPR006501; Pectinesterase inhibitor domain} {IPR011050; Pectin lyase fold/virulence factor} {IPR012334; Pectin lyase fold} {IPR033131; Pectinesterase, Asp active site} {IPR035513; Invertase/pectin methylesterase inhibitor domain superfamily}	{GO:0004857; enzyme inhibitor activity; molecular_function} {GO:0005618; cell wall; cellular_component} {GO:0030599; pectinesterase activity; molecular_function} {GO:0042545; cell wall modification; biological_process}	K01051	E3.1.1.11	pectinesterase	pectinesterase/pectinesterase inhibitor PPE8B-like [Gossypium hirsutum]	Orth32	Orth119	Orth332	0.985809	0.014191	CS pos: 26-27. SNA-GS. Pr: 0.7995		0.89	0.88	0	o		0	Y	n11-21c26/27o		extr 6, chlo 3, nucl 1, mito 1, plas 1, vacu 1, E.R. 1, nucl_plas 1, E.R._vacu 1, E.R._plas 1, mito_plas 1	extr 24, mito 1, cyto 1, vacu 1, cyto_mito 1
A06G37269		A06	31428921	31430954	2033	+	780	259	{IPR000719; Protein kinase domain} {IPR008271; Serine/threonine-protein kinase, active site} {IPR011009; Protein kinase-like domain superfamily}	{GO:0004672; protein kinase activity; molecular_function} {GO:0005524; ATP binding; molecular_function} {GO:0006468; protein phosphorylation; biological_process}	K13416	BAK1	brassinosteroid insensitive 1-associated receptor kinase 1	BRASSINOSTEROID INSENSITIVE 1-associated receptor kinase 1-like [Gossypium raimondii]	Orth231	Orth347	Orth372	0.951121	0.048879	CS pos: 24-25. VLG-NA. Pr: 0.5470		2.17	2.16	0	o		0	Y	n5-16c24/25o		extr 6, vacu 3, chlo 1, nucl 1, mito 1, plas 1, E.R. 1, chlo_mito 1, nucl_plas 1, E.R._plas 1, mito_plas 1	extr 15, E.R. 4, plas 2, golg 2, mito 1, cyto 1, pero 1, vacu 1, cyto_mito 1, cyto_pero 1
A06G37777		A06	46257710	46259299	1589	+	1590	529	{IPR006094; FAD linked oxidase, N-terminal} {IPR012951; Berberine/berberine-like} {IPR016166; FAD-binding domain, PCMH-type} {IPR016167; FAD-binding, type PCMH, subdomain 1} {IPR036318; FAD-binding, type PCMH-like superfamily}	{GO:0016491; oxidoreductase activity; molecular_function} {GO:0050660; flavin adenine dinucleotide binding; molecular_function} {GO:0055114; oxidation-reduction process; biological_process} {GO:0071949; FAD binding; molecular_function}	K22395	K22395	cinnamyl-alcohol dehydrogenase	berberine bridge enzyme-like 13 [Durio zibethinus]	Orth187	Orth388	Orth324	0.992847	0.007153	CS pos: 23-24. ATS-KS. Pr: 0.6147		5.43	3.39	0	o		0	Y	n8-19c23/24o		extr 4, vacu 3, nucl 2, E.R. 2, chlo 1, mito 1, golg 1, cyto_nucl 1, chlo_mito 1, cysk_nucl 1, nucl_plas 1, E.R._plas 1, cyto_E.R. 1	extr 12, plas 9, E.R. 4
A06G39296		A06	79143630	79144058	428	+	429	142	{IPR002902; Gnk2-homologous domain} {IPR038408; Gnk2-homologous domain superfamily}	NA	NA	NA	NA	cysteine-rich receptor-like protein kinase 28 [Gossypium hirsutum]	Orth271	Unique	Unique	0.991653	0.008347	CS pos: 23-24. AVA-QE. Pr: 0.8686		13.82	13.81	1	i7-24o		0	Y	n7-18c23/24o		extr 4, cyto 3, chlo 2, E.R._plas 2, plas 1.5, E.R. 1.5, cyto_nucl 1.5, chlo_mito 1.5, cyto_pero 1.5	extr 13, plas 5, E.R. 5, golg 4
A06G39306		A06	79444697	79445377	680	-	489	162	{IPR007493; Protein of unknown function DUF538} {IPR036758; At5g01610-like superfamily}	NA	NA	NA	NA	uncharacterized protein At5g01610-like [Gossypium hirsutum]	Orth156	Unique	Unique	0.835369	0.164631	CS pos: 27-28. ASS-LH. Pr: 0.3486		20.34	20.15	1	i7-29o		0	Y	n7-20c25/26o		extr 5, vacu 4, E.R. 2, chlo 1, cyto 1, mito 1, chlo_mito 1, E.R._plas 1	extr 25
A06G39332		A06	82503646	82505188	1542	+	1113	370	{IPR001087; GDSL lipase/esterase} {IPR035669; GDSL lipase/esterase-like, plant} {IPR036514; SGNH hydrolase superfamily}	{GO:0016788; hydrolase activity, acting on ester bonds; molecular_function}	NA	NA	NA	GDSL esterase/lipase At5g45910-like isoform X1 [Gossypium hirsutum]	Orth261	Unique	Unique	0.988066	0.011934	CS pos: 20-21. ALS-TP. Pr: 0.4843		9.44	9.22	0	o		0	Y	n5-15c20/21o		extr 7, chlo 5, cyto 1, vacu 1	extr 27
A06G39354		A06	86199452	86199799	347	+	348	115	{IPR008801; Rapid ALkalinization Factor}	NA	NA	NA	NA	protein RALF-like 19 [Gossypium hirsutum]	Orth202	Orth252	Orth397	0.995863	0.004137	CS pos: 20-21. SEC-TK. Pr: 0.8785		0.11	0.11	0	o		0	Y	n9-16c20/21o		extr 11, chlo 2	cyto 8.5, cyto_nucl 8, extr 7, nucl 6.5, mito 3
A06G39355		A06	86505807	86506154	347	+	348	115	{IPR008801; Rapid ALkalinization Factor}	NA	NA	NA	NA	protein RALF-like 19 [Gossypium hirsutum]	Orth202	Orth252	Orth397	0.997442	0.002558	CS pos: 20-21. AEC-TK. Pr: 0.9233		0.31	0.31	0	o		0	Y	n9-16c20/21o		extr 12, cyto 2	extr 8, cyto_nucl 8, nucl 7.5, cyto 7.5, mito 2
A06G39356		A06	86561412	86561759	347	+	348	115	{IPR008801; Rapid ALkalinization Factor}	NA	NA	NA	NA	protein RALF-like 19 [Gossypium hirsutum]	Orth202	Orth252	Orth397	0.997442	0.002558	CS pos: 20-21. AEC-TK. Pr: 0.9233		0.31	0.31	0	o		0	Y	n9-16c20/21o		extr 12, cyto 2	extr 8, cyto_nucl 8, nucl 7.5, cyto 7.5, mito 2
A06G39362		A06	87523360	87524867	1507	-	981	326	NA	NA	NA	NA	NA	HyPRP1 [Gossypium hirsutum]	Orth172	Unique	Unique	0.94092	0.05908	CS pos: 27-28. VSS-QI. Pr: 0.7235		7.5	7.47	0	o		0	Y	n9-20c27/28o		extr 5, vacu 5, chlo 3	extr 23, mito 2, golg 2
A06G39422		A06	93189193	93189645	452	+	453	150	NA	NA	NA	NA	NA	uncharacterized protein LOC108484668 [Gossypium arboreum]	Orth252	Orth391	Orth157	0.994395	0.005605	CS pos: 23-24. VCA-AT. Pr: 0.4853		24.28	20.31	1	i7-29o		0	Y	n7-18c23/24o		extr 11, golg 2	extr 20, mito 2, E.R. 2, plas 1, golg 1, vacu 1, cyto_mito 1, mito_nucl 1
A06G39444		A06	94343206	94344462	1256	+	1257	418	{IPR007577; Glycosyltransferase, DXD sugar-binding motif} {IPR007652; Alpha 1,4-glycosyltransferase domain} {IPR029044; Nucleotide-diphospho-sugar transferases}	NA	K01988	A4GALT	lactosylceramide 4-alpha-galactosyltransferase	lactosylceramide 4-alpha-galactosyltransferase-like [Gossypium arboreum]	Unique	Unique	Unique	0.675405	0.324595	CS pos: 21-22. CNG-FS. Pr: 0.4805		22.61	22.6	1	i7-29o		0	Y	n2-17c21/22o		extr 3, vacu 3, chlo 2, plas 2, E.R. 2, E.R._plas 2	extr 17, E.R. 4, plas 3, mito 1, pero 1, golg 1
A06G39481		A06	96651890	96652839	949	+	261	86	NA	NA	NA	NA	NA	hypothetical protein GOBAR_AA07036 [Gossypium barbadense]	Orth231	Unique	Unique	0.976936	0.023064	CS pos: 24-25. VSG-NA. Pr: 0.7236		0.95	0.95	0	o		0	Y	n5-16c21/22o		extr 10, vacu 2, nucl 1, plas 1, nucl_plas 1, E.R._vacu 1	plas 9, extr 6, mito 5, E.R. 5
A06G39543		A06	104780575	104781126	551	+	417	138	{IPR007112; Expansin/pollen allergen, DPBB domain} {IPR009009; RlpA-like protein, double-psi beta-barrel domain} {IPR036908; RlpA-like domain superfamily}	NA	K20628	exlX	expansin	hypothetical protein GOBAR_DD03257 [Gossypium barbadense]	Orth283	Orth61	Unique	0.993986	0.006014	CS pos: 21-22. ASA-TP. Pr: 0.7804		23.31	22.71	1	i7-29o		0	Y	n4-16c21/22o		extr 12, cyto 1, E.R. 1, cyto_E.R. 1	extr 15, plas 7, mito 2, vacu 2
A06G39737		A06	115117160	115118292	1132	-	885	294	{IPR000757; Glycoside hydrolase family 16} {IPR008263; Glycoside hydrolase, family 16, active site} {IPR008264; Beta-glucanase} {IPR010713; Xyloglucan endo-transglycosylase, C-terminal} {IPR013320; Concanavalin A-like lectin/glucanase domain superfamily} {IPR016455; Xyloglucan endotransglucosylase/hydrolase}	{GO:0004553; hydrolase activity, hydrolyzing O-glycosyl compounds; molecular_function} {GO:0005618; cell wall; cellular_component} {GO:0005975; carbohydrate metabolic process; biological_process} {GO:0006073; cellular glucan metabolic process; biological_process} {GO:0010411; xyloglucan metabolic process; biological_process} {GO:0016762; xyloglucan:xyloglucosyl transferase activity; molecular_fun…	K08235	E2.4.1.207	xyloglucan:xyloglucosyl transferase	probable xyloglucan endotransglucosylase/hydrolase protein 8 [Gossypium hirsutum]	Orth16	Orth181	Orth365	0.998526	0.001474	CS pos: 21-22. SEA-AD. Pr: 0.9028		0.17	0.15	0	o		0	Y	n5-16c21/22o		extr 6, nucl 4, chlo 3	extr 12, nucl 4.5, cyto_nucl 4, cyto 2.5, golg 2, vacu 2, mito 1, pero 1, E.R. 1, cysk 1
A06G39854		A06	117984666	117985025	359	+	360	119	{IPR000010; Cystatin domain} {IPR018073; Proteinase inhibitor I25, cystatin, conserved site}	{GO:0004869; cysteine-type endopeptidase inhibitor activity; molecular_function}	K13899	CST3	cystatin-C	cysteine proteinase inhibitor 1-like [Gossypium hirsutum]	Orth293	Orth216	Orth217	0.967378	0.032622	CS pos: 24-25. SDA-RK. Pr: 0.5861		18	18	1	i5-22o		0	Y	n4-17c22/23o		extr 6, cyto 3, nucl 1, mito 1, vacu 1, E.R. 1, golg 1, E.R._vacu 1	cyto 7.5, extr 7, cyto_nucl 6.5, mito 5, nucl 4.5
A06G39856		A06	118025755	118026114	359	+	360	119	{IPR000010; Cystatin domain} {IPR018073; Proteinase inhibitor I25, cystatin, conserved site}	{GO:0004869; cysteine-type endopeptidase inhibitor activity; molecular_function}	K13899	CST3	cystatin-C	cysteine proteinase inhibitor 5-like [Gossypium arboreum]	Orth293	Orth216	Orth217	0.989804	0.010196	CS pos: 24-25. SDA-RK. Pr: 0.6705		16.84	16.84	1	i5-22o		0	Y	n6-17c22/23o		extr 5, mito 3, chlo 2, vacu 2, nucl 1, cyto 1, cyto_nucl 1, E.R._vacu 1	extr 19, E.R. 3, golg 3
A06G39867		A06	118375932	118376469	537	+	357	118	{IPR012946; X8 domain}	NA	NA	NA	NA	glucan endo-1,3-beta-glucosidase 12-like [Gossypium hirsutum]	Orth279	Orth334	Orth75	0.989197	0.010803	CS pos: 24-25. TAG-GG. Pr: 0.6728		14.12	14.11	0	o		0	Y	n8-19c24/25o		extr 9, plas 2, vacu 2	extr 23, golg 3
A06G40046		A06	121523076	121526337	3261	+	1446	481	{IPR001611; Leucine-rich repeat} {IPR013210; Leucine-rich repeat-containing N-terminal, plant-type} {IPR032675; Leucine-rich repeat domain superfamily}	{GO:0005515; protein binding; molecular_function}	K13023	CPN2	carboxypeptidase N regulatory subunit	receptor-like protein 12 [Gossypium arboreum]	Orth136	Orth291	Orth446	0.995856	0.004144	CS pos: 20-21. SSS-VP. Pr: 0.5646		0.07	0.04	0	o		0	Y	n4-15c20/21o		extr 6, vacu 3, chlo 1, cyto 1, mito 1, plas 1, chlo_mito 1, cysk_nucl 1, mito_plas 1, cyto_plas 1	extr 24, nucl 1, E.R. 1, golg 1
A06G40191		A06	123568620	123571741	3121	-	717	238	{IPR001568; Ribonuclease T2-like} {IPR018188; Ribonuclease T2, His active site 1} {IPR033130; Ribonuclease T2, His active site 2} {IPR036430; Ribonuclease T2-like superfamily}	{GO:0003723; RNA binding; molecular_function} {GO:0033897; ribonuclease T2 activity; molecular_function}	K01166	E3.1.27.1	ribonuclease T2	ribonuclease 1-like [Gossypium hirsutum]	Orth200	Orth360	Orth32	0.988635	0.011365	CS pos: 23-24. AQG-SD. Pr: 0.5719		9.13	9.11	0	o		0	Y	n6-17c21/22o		extr 7, chlo 3, cyto 2, nucl 1, E.R. 1, cyto_pero 1, cyto_plas 1	extr 24, cyto 2
A06G40252		A06	124459733	124461328	1595	+	1596	531	{IPR006094; FAD linked oxidase, N-terminal} {IPR012951; Berberine/berberine-like} {IPR016166; FAD-binding domain, PCMH-type} {IPR016167; FAD-binding, type PCMH, subdomain 1} {IPR036318; FAD-binding, type PCMH-like superfamily}	{GO:0016491; oxidoreductase activity; molecular_function} {GO:0050660; flavin adenine dinucleotide binding; molecular_function} {GO:0055114; oxidation-reduction process; biological_process} {GO:0071949; FAD binding; molecular_function}	K22395	K22395	cinnamyl-alcohol dehydrogenase	reticuline oxidase-like protein [Gossypium hirsutum]	Orth187	Orth388	Orth384	0.988677	0.011323	CS pos: 22-23. TSA-SN. Pr: 0.5148		1.38	0.78	0	o		0	Y	n2-13c21/22o		extr 5, vacu 3, chlo 2, E.R. 2, cyto 1, mito 1, E.R._plas 1	extr 14, plas 7, E.R. 4
A06G40479		A06	126661231	126665972	4741	+	1089	362	{IPR001087; GDSL lipase/esterase} {IPR035669; GDSL lipase/esterase-like, plant} {IPR036514; SGNH hydrolase superfamily}	{GO:0016788; hydrolase activity, acting on ester bonds; molecular_function}	NA	NA	NA	GDSL esterase/lipase At1g29670-like isoform X1 [Durio zibethinus]	Orth262	Orth311	Orth213	0.993496	0.006504	CS pos: 23-24. ING-AP. Pr: 0.8486		20.41	20.4	1	i5-27o		0	Y	n4-14c19/20o		extr 10, nucl 1, mito 1, vacu 1, E.R. 1, E.R._vacu 1	extr 27
A06G40483	GhSec014	A06	126676186	126677155	969	-	372	123	NA	NA	NA	NA	NA	hypothetical protein B456_010G240500 [Gossypium raimondii]	Unique	Unique	Unique	0.993249	0.006751	CS pos: 29-30. SLS-SS. Pr: 0.7353		10.44	10.44	0	o		0	Y	n11-23c31/32o		extr 11, chlo 1, plas 1, vacu 1	mito 6, plas 5, extr 4, E.R. 4, golg 4, pero 2
A06G40523		A06	126975340	126975657	317	+	318	105	{IPR008801; Rapid ALkalinization Factor}	NA	NA	NA	NA	protein RALF-like 19 [Gossypium arboreum]	Orth202	Orth252	Unique	0.981143	0.018857	CS pos: 20-21. ANS-ST. Pr: 0.7058		6.54	6.54	0	o		0	Y	n5-15c20/21o		extr 9, nucl 1, mito 1, plas 1, vacu 1, E.R. 1, nucl_plas 1, E.R._vacu 1, E.R._plas 1, mito_plas 1	extr 23, E.R. 2
A06G40563		A06	127251835	127252719	884	+	885	294	NA	NA	K13098	TLS, FUS	RNA-binding protein FUS	hypothetical protein AXX17_AT4G25550 [Arabidopsis thaliana]	Unique	Unique	Unique	0.952582	0.047418	CS pos: 23-24. SLS-LV. Pr: 0.3699		34.54	22.49	1	i7-29o		0	Y	n11-22c27/28o		extr 7, nucl 2, cyto 2, vacu 2, cyto_nucl 2	extr 13, mito 5, E.R. 3, plas 2, golg 2, vacu 2
A06G40570		A06	127283205	127284146	941	-	942	313	NA	NA	K13098	TLS, FUS	RNA-binding protein FUS	glycine-rich cell wall structural protein 1-like [Populus trichocarpa]	Unique	Unique	Unique	0.958796	0.041204	CS pos: 23-24. TLS-LV. Pr: 0.4416		35.76	22.11	1	i7-29o		0	Y	n11-22c27/28o		extr 7, nucl 2, cyto 2, vacu 2, cyto_nucl 2	extr 11, mito 6, plas 3, E.R. 3, cyto_mito 3, mito_nucl 3
A06G40584		A06	127359125	127359445	320	-	321	106	NA	NA	NA	NA	NA	hypothetical protein GOBAR_AA21063 [Gossypium barbadense]	Orth272	Orth383	Orth114	0.978043	0.021957	CS pos: 29-30. ALA-CS. Pr: 0.8827		22.05	22.04	1	i7-29o		0	Y	n9-20c29/30o		extr 13	mito 17.5, cyto_mito 10, extr 4, nucl 3
A06G40599		A06	127434470	127436860	2390	-	645	214	NA	NA	NA	NA	NA	uncharacterized protein LOC107960153 [Gossypium hirsutum]	Orth303	Orth49	Orth76	0.961464	0.038536	CS pos: 31-32. AEA-AK. Pr: 0.6648		19.26	18.95	1	o4-22i		0	Y	n11-22c31/32o		extr 5, vacu 3, golg 2, E.R._vacu 2, cyto 1, mito 1, plas 1, E.R. 1, E.R._plas 1, mito_plas 1, cyto_E.R. 1, cyto_plas 1	plas 17, E.R. 4, mito 2, cyto 1, pero 1, golg 1, vacu 1, mito_nucl 1, cyto_pero 1
A06G40613		A06	127528030	127528587	557	+	558	185	{IPR006501; Pectinesterase inhibitor domain} {IPR035513; Invertase/pectin methylesterase inhibitor domain superfamily}	{GO:0004857; enzyme inhibitor activity; molecular_function}	NA	NA	NA	uncharacterized protein LOC108481111 [Gossypium arboreum]	Orth7	Orth67	Orth158	0.977948	0.022052	CS pos: 26-27. IGG-LN. Pr: 0.4408		9.58	9.52	0	o		0	Y	n9-20c25/26o		extr 10, chlo 2, nucl 1, mito 1	extr 21, nucl 5
A07G40684		A07	324594	325847	1253	-	996	331	{IPR000823; Plant peroxidase} {IPR002016; Haem peroxidase, plant/fungal/bacterial} {IPR010255; Haem peroxidase} {IPR019793; Peroxidases heam-ligand binding site} {IPR019794; Peroxidase, active site} {IPR033905; Secretory peroxidase}	{GO:0004601; peroxidase activity; molecular_function} {GO:0006979; response to oxidative stress; biological_process} {GO:0020037; heme binding; molecular_function} {GO:0042744; hydrogen peroxide catabolic process; biological_process} {GO:0055114; oxidation-reduction process; biological_process}	K00430	E1.11.1.7	peroxidase	peroxidase 16 [Theobroma cacao]	Orth235	Unique	Unique	0.998757	0.001243	CS pos: 24-25. SHA-QL. Pr: 0.9790		15.07	13.14	0	o		0	Y	n8-19c24/25o		extr 5, chlo 3, cyto 3, nucl 1, vacu 1, E.R. 1, E.R._vacu 1	extr 14, mito 7, cyto 3, pero 2
A07G40727		A07	499702	500045	343	-	270	89	NA	NA	NA	NA	NA	potassium channel toxin alpha-KTx 3.16-like [Gossypium hirsutum]	Orth312	Orth24	Orth159	0.997029	0.002971	CS pos: 29-30. VEG-WR. Pr: 0.4251		6.96	6.96	0	o		0	Y	n6-18c26/27o		extr 7, vacu 5, E.R. 2	extr 13, golg 6, mito 4, E.R. 4
A07G40735	GhSec015	A07	520427	520633	206	+	207	68	{IPR016140; Bifunctional inhibitor/plant lipid transfer protein/seed storage helical domain} {IPR036312; Bifunctional inhibitor/plant lipid transfer protein/seed storage helical domain superfamily}	NA	NA	NA	NA	hypothetical protein GOBAR_AA35953 [Gossypium barbadense]	Unique	Unique	Unique	0.987926	0.012074	CS pos: 19-20. TKA-TI. Pr: 0.8728		0.31	0.31	0	o		0	Y	n6-14c19/20o		extr 11, vacu 2	extr 13, mito 5, plas 4, golg 3
A07G40751		A07	613224	616055	2831	-	2832	943	{IPR032675; Leucine-rich repeat domain superfamily}	NA	NA	NA	NA	leucine-rich repeat extensin-like protein 4 isoform X1 [Gossypium arboreum]	Orth159	Unique	Unique	0.796626	0.203374	CS pos: 32-33. CSC-DE. Pr: 0.5211		17.18	17.17	0	o		0	Y	n16-27c32/33o		extr 6, chlo 4, nucl 3	extr 21, cyto 3, nucl 1, mito 1, pero 1, mito_nucl 1
A07G40827		A07	1017756	1019849	2093	+	2094	697	{IPR032675; Leucine-rich repeat domain superfamily}	NA	NA	NA	NA	leucine-rich repeat extensin-like protein 3 isoform X1 [Gossypium hirsutum]	Orth159	Orth206	Unique	0.795456	0.204544	CS pos: 32-33. CSC-DE. Pr: 0.5560		17.02	17.01	1	i7-29o		0	Y	n16-27c32/33o		extr 6, chlo 5, nucl 1, cyto 1, vacu 1, cyto_nucl 1	extr 17, cyto 5.5, cyto_mito 4.5, mito 2.5
A07G41326		A07	3359960	3361193	1233	-	1107	368	{IPR001223; Glycoside hydrolase family 18, catalytic domain} {IPR011583; Chitinase II} {IPR017853; Glycoside hydrolase superfamily} {IPR029070; Chitinase insertion domain superfamily}	{GO:0005975; carbohydrate metabolic process; biological_process} {GO:0008061; chitin binding; molecular_function}	K01183	E3.2.1.14	chitinase	chitotriosidase-1-like [Gossypium hirsutum]	Orth289	Orth274	Orth411	0.932585	0.067415	CS pos: 25-26. SAG-QD. Pr: 0.7502		5.28	5.26	0	o		0	Y	n5-20c25/26o		extr 5, chlo 3, mito 2, E.R._plas 2, plas 1.5, E.R. 1.5	extr 27
A07G41433		A07	3779862	3780230	368	-	369	122	{IPR016140; Bifunctional inhibitor/plant lipid transfer protein/seed storage helical domain} {IPR027923; Hydrophobic seed protein domain} {IPR036312; Bifunctional inhibitor/plant lipid transfer protein/seed storage helical domain superfamily}	NA	NA	NA	NA	hybrid proline-rich protein [Gossypium hirsutum]	Orth134	Orth177	Orth385	0.999001	0.000999	CS pos: 24-25. TTA-CN. Pr: 0.4798		6.63	6.07	0	o		0	Y	n6-17c24/25o		extr 8, chlo 3, plas 2	extr 17, E.R. 5, mito 4
A07G41494		A07	4070415	4072395	1980	-	663	220	{IPR016093; MIR motif} {IPR036300; Mir domain superfamily}	{GO:0016020; membrane; cellular_component}	NA	NA	NA	stromal cell-derived factor 2-like protein [Gossypium arboreum]	Orth206	Orth295	Orth328	0.9751	0.0249	CS pos: 23-24. GSP-SS. Pr: 0.2729		0.01	0.01	0	o		0	Y	n5-16c28/29o		extr 4, vacu 3, E.R. 2.5, nucl 2, E.R._plas 2, chlo 1, cyto 1, cysk_nucl 1	extr 25
A07G41706		A07	5149996	5152628	2632	-	804	267	{IPR006946; Domain of unknown function DUF642} {IPR008979; Galactose-binding-like domain superfamily}	NA	NA	NA	NA	uncharacterized protein LOC108469321 [Gossypium arboreum]	Orth281	Orth329	Orth303	0.995387	0.004613	CS pos: 20-21. SLS-LT. Pr: 0.5556		1.21	1.2	0	o		0	Y	n4-15c20/21o		extr 8, cyto 3, chlo 1, mito 1, E.R. 1, chlo_mito 1	extr 26
A07G42116		A07	7316023	7317904	1881	-	1206	401	{IPR002022; Pectate lyase} {IPR011050; Pectin lyase fold/virulence factor} {IPR012334; Pectin lyase fold} {IPR018082; AmbAllergen}	NA	K01728	pel	pectate lyase	LOW QUALITY PROTEIN: probable pectate lyase 18 [Herrania umbratica]	Orth148	Orth349	Orth315	0.996516	0.003484	CS pos: 20-21. VSS-SP. Pr: 0.9195		0.19	0.03	0	o		0	Y	n5-15c20/21o		extr 6, vacu 3, golg 2, E.R._vacu 2	extr 21, plas 4
A07G42657		A07	10868817	10869554	737	+	495	164	NA	NA	NA	NA	NA	uncharacterized protein LOC107898415 [Gossypium hirsutum]	Orth162	Unique	Unique	0.966183	0.033817	CS pos: 24-25. LEA-CT. Pr: 0.6784		18.95	18.92	1	o4-22i		0	Y	n9-20c24/25o		extr 12, cyto 1, vacu 1	extr 26
A07G42684		A07	11042548	11043026	478	-	369	122	{IPR000528; Plant lipid transfer protein/Par allergen} {IPR016140; Bifunctional inhibitor/plant lipid transfer protein/seed storage helical domain} {IPR036312; Bifunctional inhibitor/plant lipid transfer protein/seed storage helical domain superfamily}	{GO:0006869; lipid transport; biological_process} {GO:0008289; lipid binding; molecular_function}	NA	NA	NA	non-specific lipid-transfer protein A-like [Gossypium hirsutum]	Orth173	Orth244	Orth55	0.8912	0.1088	CS pos: 31-32. VDA-IT. Pr: 0.5115		20.17	19.64	1	i7-24o		0	Y	n12-23c31/32o		extr 12, chlo 1, vacu 1	plas 12, extr 8, E.R. 5
A07G42717		A07	11226299	11229167	2868	-	1422	473	{IPR001360; Glycoside hydrolase family 1} {IPR017853; Glycoside hydrolase superfamily}	{GO:0004553; hydrolase activity, hydrolyzing O-glycosyl compounds; molecular_function} {GO:0005975; carbohydrate metabolic process; biological_process}	K05350	bglB	beta-glucosidase	hypothetical protein GOBAR_AA23463 [Gossypium barbadense]	Orth184	Orth402	Unique	0.998463	0.001537	CS pos: 19-20. GNA-AV. Pr: 0.9132		17.59	17.42	1	i5-27o		0	Y	n4-14c19/20o		extr 8, E.R. 3, chlo 1, cyto 1, golg 1	extr 22, E.R. 4
A07G42890		A07	12498016	12498351	335	-	336	111	{IPR008801; Rapid ALkalinization Factor}	NA	NA	NA	NA	protein RALF-like 27 [Gossypium hirsutum]	Orth223	Orth68	Orth115	0.964361	0.035639	CS pos: 22-23. TKS-AA. Pr: 0.2760		2.29	2.29	0	o		0	Y	n4-15c26/27o		extr 11, chlo 1, cyto 1, mito 1, chlo_mito 1	cyto 10, extr 6, mito 5, nucl 4
A07G42892		A07	12500080	12500439	359	-	360	119	NA	NA	NA	NA	NA	uncharacterized protein LOC107955911 [Gossypium hirsutum]	Orth223	Orth25	Orth34	0.834783	0.165217	CS pos: 25-26. IYA-FE. Pr: 0.7922		21.67	21.58	1	o10-32i		0	Y	n10-21c25/26o		extr 10, cyto 1, vacu 1, E.R. 1, golg 1, E.R._vacu 1, cyto_E.R. 1	extr 23, plas 2
A07G42898		A07	12551939	12552247	308	+	309	102	NA	NA	NA	NA	NA	hypothetical protein GOBAR_AA02865 [Gossypium barbadense]	Orth8	Orth69	Orth116	0.812291	0.187709	CS pos: 25-26. TEP-KS. Pr: 0.5307		1.98	1.98	0	o		0	Y	n7-18c23/24o		extr 6, chlo 3, cyto 3, nucl 1, vacu 1	cyto_nucl 10.5, cyto 9.5, extr 9, nucl 6.5
A07G42903		A07	12598270	12598599	329	+	330	109	NA	NA	NA	NA	NA	hypothetical protein B456_001G091400 [Gossypium raimondii]	Orth142	Orth214	Unique	0.926932	0.073068	CS pos: 28-29. SRA-IS. Pr: 0.6963		5	5	0	i		0	Y	n9-20c28/29o		extr 5, chlo 3, vacu 3, nucl 2	extr 17, plas 4, mito 2, E.R. 2
A07G42908		A07	12617153	12617458	305	+	306	101	NA	NA	NA	NA	NA	hypothetical protein GOBAR_AA02867 [Gossypium barbadense]	Orth142	Orth214	Orth386	0.998137	0.001863	CS pos: 20-21. SMA-TS. Pr: 0.6967		14.37	14.37	0	o		0	Y	n4-15c20/21o		extr 12, vacu 1, golg 1	extr 21, plas 3, E.R. 2
A07G42916		A07	12679798	12680160	362	+	363	120	NA	NA	NA	NA	NA	hypothetical protein B456_001G091800 [Gossypium raimondii]	Orth246	Orth372	Orth195	0.948859	0.051141	CS pos: 29-30. CKA-AF. Pr: 0.4741		16.52	16.52	1	o10-32i		0	Y	n11-22c29/30o		extr 5, chlo 4, vacu 3, nucl 1, E.R. 1	extr 21, plas 2, mito 1, cyto 1, E.R. 1, golg 1, cyto_mito 1
A07G42919		A07	12702708	12703070	362	+	363	120	NA	NA	NA	NA	NA	hypothetical protein B456_001G091800 [Gossypium raimondii]	Orth246	Orth372	Orth195	0.948859	0.051141	CS pos: 29-30. CKA-AF. Pr: 0.4741		16.52	16.52	1	o10-32i		0	Y	n11-22c29/30o		extr 5, chlo 4, vacu 3, nucl 1, E.R. 1	extr 21, plas 2, mito 1, cyto 1, E.R. 1, golg 1, cyto_mito 1
A07G42961		A07	13018496	13019668	1172	+	1173	390	{IPR027923; Hydrophobic seed protein domain} {IPR036312; Bifunctional inhibitor/plant lipid transfer protein/seed storage helical domain superfamily}	NA	NA	NA	NA	repetitive proline-rich cell wall protein 1-like isoform X4 [Gossypium raimondii]	Orth104	Unique	Unique	0.987465	0.012535	CS pos: 24-25. SLG-CP. Pr: 0.7327		4.69	4.58	0	o		0	Y	n9-20c24/25o		extr 5, E.R. 4, chlo 1, nucl 1, cyto 1, vacu 1, golg 1, cyto_nucl 1	extr 19, plas 3, cyto 2, E.R. 2
A07G43670		A07	19567745	19569267	1522	-	1056	351	{IPR001087; GDSL lipase/esterase} {IPR035669; GDSL lipase/esterase-like, plant} {IPR036514; SGNH hydrolase superfamily}	{GO:0016788; hydrolase activity, acting on ester bonds; molecular_function}	NA	NA	NA	GDSL esterase/lipase At5g22810 [Herrania umbratica]	Orth68	Orth378	Orth272	0.995913	0.004087	CS pos: 23-24. ANG-QP. Pr: 0.9072		20.97	20.93	1	i7-29o		0	Y	n7-18c23/24o		extr 8, chlo 3, cyto 1, mito 1, vacu 1	extr 24, mito 2
A07G43699		A07	19899698	19901514	1816	+	1725	574	{IPR004873; BURP domain}	NA	NA	NA	NA	BURP domain-containing protein 14-like [Gossypium arboreum]	Orth170	Orth235	Orth349	0.993428	0.006572	CS pos: 24-25. GNA-GR. Pr: 0.8528		0.9	0.89	0	o		0	Y	n6-17c24/25o		extr 6, E.R. 3, vacu 2, golg 2	extr 13, E.R. 6, golg 5, vacu 2
A07G43857		A07	21240365	21240720	355	+	201	66	NA	NA	NA	NA	NA	hypothetical protein B456_009G083000 [Gossypium raimondii]	Unique	Unique	Unique	0.901517	0.098483	CS pos: 28-29. ALA-SA. Pr: 0.5164		22.42	22.42	1	i7-29o		0	Y	n11-22c30/31o		extr 8, chlo 5	mito 12, extr 6, mito_nucl 6, plas 5
A07G43916		A07	21811570	21811928	358	-	264	87	{IPR010682; Plant self-incompatibility response}	{GO:0007165; signal transduction; biological_process}	NA	NA	NA	hypothetical protein GOBAR_DD02548 [Gossypium barbadense]	Orth177	Orth131	Orth223	0.999813	0.000187	CS pos: 22-23. SQG-TQ. Pr: 0.6562		3.48	3.47	0	o		0	Y	n4-15c20/21o		extr 10, nucl 1, plas 1, vacu 1, golg 1, nucl_plas 1, golg_plas 1	extr 21, plas 2, E.R. 2
A07G43957		A07	22380007	22383195	3188	+	1167	388	{IPR001563; Peptidase S10, serine carboxypeptidase} {IPR018202; Serine carboxypeptidase, serine active site} {IPR029058; Alpha/Beta hydrolase fold}	{GO:0004185; serine-type carboxypeptidase activity; molecular_function} {GO:0006508; proteolysis; biological_process}	K16297	SCPL-II	serine carboxypeptidase-like clade II	hypothetical protein GOBAR_AA15856 [Gossypium barbadense]	Orth101	Orth246	Unique	0.982605	0.017395	CS pos: 23-24. IYG-EA. Pr: 0.4337		3.94	3.76	0	o		0	Y	n10-21c30/31o		extr 6, E.R. 3, vacu 2, cyto_E.R. 2	extr 23, cyto 1, E.R. 1, golg 1, vacu 1
A07G43984		A07	22622768	22625091	2323	+	441	146	{IPR013766; Thioredoxin domain} {IPR036249; Thioredoxin-like superfamily}	{GO:0045454; cell redox homeostasis; biological_process}	K13984	TXNDC5, ERP46	thioredoxin domain-containing protein 5	protein disulfide-isomerase 5-1 [Gossypium hirsutum]	Unique	Unique	Unique	0.99891	0.00109	CS pos: 24-25. AKA-EV. Pr: 0.8172		18.38	18.38	1	i7-29o		0	Y	n7-18c22/23o		extr 4, E.R. 3, nucl 2, vacu 2, cyto_E.R. 2	E.R. 9, extr 7, cyto 5, golg 4
A07G44039		A07	23218695	23219224	529	-	465	154	NA	NA	NA	NA	NA	hypothetical protein GOBAR_DD06265 [Gossypium barbadense]	Orth88	Unique	Unique	0.992528	0.007472	CS pos: 25-26. SLA-QG. Pr: 0.4860		17.94	17.5	1	i7-29o		0	Y	n8-19c27/28o		extr 7, vacu 5, golg 2	extr 8, E.R. 6, plas 4, golg 4, mito 3
A07G44227		A07	25524010	25524348	338	-	339	112	{IPR008502; Prolamin-like domain}	NA	NA	NA	NA	uncharacterized protein LOC107955862 [Gossypium hirsutum]	Orth273	Orth19	Orth17	0.990135	0.009865	CS pos: 25-26. SLG-SP. Pr: 0.6794		20.22	20.16	1	i9-28o		0	Y	n9-20c25/26o		extr 9, plas 2, cyto 1, vacu 1, golg 1, nucl_plas 1, cysk_plas 1, E.R._plas 1, mito_plas 1	plas 15, E.R. 6, mito 2, vacu 2
A07G44236		A07	25669442	25671847	2405	-	2406	801	{IPR006706; Extensin domain}	{GO:0005199; structural constituent of cell wall; molecular_function} {GO:0009664; plant-type cell wall organization; biological_process}	K03006	RPB1, POLR2A	DNA-directed RNA polymerase II subunit RPB1	extensin-2-like [Gossypium hirsutum]	Unique	Unique	Unique	0.984739	0.015261	CS pos: 21-22. VVA-TD. Pr: 0.7485		2.14	2.14	0	o		0	Y	n6-16c21/22o		extr 9, vacu 2, cyto 1, E.R. 1, golg 1, cyto_E.R. 1	extr 23, mito 3
A07G44296		A07	26562514	26563542	1028	-	933	310	NA	NA	NA	NA	NA	proline-rich protein 3-like [Gossypium hirsutum]	Orth67	Orth267	Orth438	0.996137	0.003863	CS pos: 23-24. ASA-GD. Pr: 0.7062		6.05	6.05	0	o		0	Y	n6-18c23/24o		extr 8, vacu 3, chlo 1, nucl 1, golg 1	extr 18, E.R. 3, golg 3, mito 2
A07G44297		A07	26578898	26579870	972	-	876	291	NA	NA	NA	NA	NA	proline-rich protein 3-like [Gossypium hirsutum]	Orth67	Orth267	Orth438	0.998065	0.001935	CS pos: 23-24. ASA-GD. Pr: 0.7898		2.83	2.83	0	o		0	Y	n6-18c23/24o		extr 8, vacu 2, chlo 1, nucl 1, mito 1, golg 1, chlo_mito 1, E.R._vacu 1	extr 14, E.R. 4, cyto 3, golg 3, mito 2
A07G44307		A07	26655669	26656208	539	-	540	179	{IPR006501; Pectinesterase inhibitor domain} {IPR034088; Pla a 1-like} {IPR035513; Invertase/pectin methylesterase inhibitor domain superfamily}	{GO:0004857; enzyme inhibitor activity; molecular_function}	NA	NA	NA	putative invertase inhibitor [Gossypium hirsutum]	Orth92	Orth219	Orth10	0.995053	0.004947	CS pos: 21-22. ATS-DL. Pr: 0.6303		11.64	8.26	0	o		0	Y	n6-17c21/22o		extr 9, chlo 2, nucl 1, cyto 1, mito 1, cyto_nucl 1	extr 13, mito 6, cyto 4, vacu 2, cyto_pero 2
A07G44565		A07	30274180	30274963	783	-	678	225	{IPR001929; Germin} {IPR006045; Cupin 1} {IPR011051; RmlC-like cupin domain superfamily} {IPR014710; RmlC-like jelly roll fold} {IPR019780; Germin, manganese binding site}	{GO:0030145; manganese ion binding; molecular_function} {GO:0045735; nutrient reservoir activity; molecular_function}	NA	NA	NA	germin-like protein subfamily 1 member 13 [Gossypium hirsutum]	Orth105	Orth251	Orth358	0.999658	0.000342	CS pos: 22-23. AYA-SD. Pr: 0.9672		17.3	12.04	0	o		0	Y	n4-15c22/23o		extr 9, cyto 2, chlo 1, mito 1, E.R. 1, cyto_nucl 1, chlo_mito 1, cyto_pero 1, cyto_plas 1	extr 26
A07G44566		A07	30276078	30276849	771	+	678	225	{IPR001929; Germin} {IPR006045; Cupin 1} {IPR011051; RmlC-like cupin domain superfamily} {IPR014710; RmlC-like jelly roll fold} {IPR019780; Germin, manganese binding site}	{GO:0030145; manganese ion binding; molecular_function} {GO:0045735; nutrient reservoir activity; molecular_function}	NA	NA	NA	germin-like protein subfamily 1 member 14 [Gossypium hirsutum]	Orth105	Orth251	Orth358	0.999448	0.000552	CS pos: 22-23. VSA-SD. Pr: 0.9265		0.57	0.38	0	o		0	Y	n4-15c22/23o		extr 4, chlo 2, nucl 2, cyto 2, mito 2, cyto_nucl 2, chlo_mito 2	extr 24, vacu 2
A07G44588		A07	30510076	30510522	446	+	447	148	{IPR000528; Plant lipid transfer protein/Par allergen} {IPR016140; Bifunctional inhibitor/plant lipid transfer protein/seed storage helical domain} {IPR036312; Bifunctional inhibitor/plant lipid transfer protein/seed storage helical domain superfamily}	{GO:0006869; lipid transport; biological_process} {GO:0008289; lipid binding; molecular_function}	NA	NA	NA	hypothetical protein GOBAR_AA19490 [Gossypium barbadense]	Orth173	Unique	Unique	0.99875	0.00125	CS pos: 26-27. ISA-AP. Pr: 0.7598		8.13	2.78	0	o		0	Y	n11-21c26/27o		extr 8, chlo 3, vacu 2	extr 21, mito 2, plas 2, E.R. 2
A07G44689		A07	31985109	31987922	2813	-	1167	388	{IPR000743; Glycoside hydrolase, family 28} {IPR011050; Pectin lyase fold/virulence factor} {IPR012334; Pectin lyase fold}	{GO:0004650; polygalacturonase activity; molecular_function} {GO:0005975; carbohydrate metabolic process; biological_process}	NA	NA	NA	hypothetical protein Saspl_036314 [Salvia splendens]	Orth144	Orth50	Unique	0.98372	0.01628	CS pos: 19-20. VRG-GE. Pr: 0.5594		2.41	2.31	0	o		0	Y	n4-15c19/20o		extr 4, vacu 4, chlo 3, nucl 2, chlo_mito 2, E.R._vacu 2	extr 18, E.R. 4, plas 3
A07G44733		A07	32929407	32930167	760	+	588	195	{IPR019330; LRP chaperone MESD}	{GO:0006457; protein folding; biological_process}	NA	NA	NA	uncharacterized protein LOC107952773 [Gossypium hirsutum]	Orth287	Orth3	Orth447	0.99321	0.00679	CS pos: 26-27. VDG-GK. Pr: 0.6918		17.02	16.73	1	i7-24o		0	Y	n7-18c26/27o		extr 5, cyto_nucl 2.33333, cyto_E.R. 2.16667, mito 2, vacu 2, E.R. 1.5, chlo_mito 1.5	cyto_nucl 8.5, cyto 8, nucl 7, cysk 4, mito 3, extr 2, E.R. 2
A07G45103		A07	41373164	41373589	425	+	426	141	NA	NA	NA	NA	NA	NA	Orth31	Orth114	Orth189	0.999064	0.000936	CS pos: 19-20. TEA-AI. Pr: 0.8681		13.15	13.15	0	o		0	Y	n3-15c19/20o		extr 11, golg 2	extr 10, E.R. 7, golg 5, vacu 3
A07G45142		A07	43747351	43747719	368	-	369	122	NA	NA	NA	NA	NA	glycine-rich cell wall structural protein-like [Solanum tuberosum]	Orth66	Orth161	Orth247	0.992578	0.007422	CS pos: 21-22. TAA-RN. Pr: 0.4283		53.13	31.16	0	o		0	Y	n4-15c20/21o		extr 8, vacu 3, chlo 1, nucl 1, plas 1, nucl_plas 1	extr 24, mito 1, E.R. 1, vacu 1
A07G45147		A07	44096677	44097021	344	+	237	78	NA	NA	NA	NA	NA	hypothetical protein GOBAR_AA09820 [Gossypium barbadense]	Orth241	Orth335	Orth117	0.899701	0.100299	CS pos: 33-34. VDA-IN. Pr: 0.8115		18.17	18.16	1	i7-29o		1	0	i7-27o		extr 5, vacu 3, E.R. 2, golg 2, chlo 1, plas 1, cyto_E.R. 1	extr 25
A07G45294		A07	47897588	47897791	203	+	204	67	{IPR008801; Rapid ALkalinization Factor}	NA	NA	NA	NA	hypothetical protein GOBAR_AA21079 [Gossypium barbadense]	Orth93	Orth15	Orth309	0.83683	0.16317	CS pos: 29-30. IYA-AI. Pr: 0.4265		22.34	22.34	1	i9-31o		0	Y	n10-21c29/30o		extr 11, chlo 1, cyto 1, mito 1, chlo_mito 1	plas 17, mito 6, E.R. 3, cyto_mito 3, mito_nucl 3
A07G46160		A07	64252051	64252378	327	-	258	85	{IPR011050; Pectin lyase fold/virulence factor} {IPR012334; Pectin lyase fold}	NA	NA	NA	NA	NA	Orth110	Unique	Unique	0.983475	0.016525	CS pos: 24-25. LEC-TD. Pr: 0.8313		7.59	7.59	0	o		0	Y	n7-17c24/25o		extr 9, chlo 2, cyto 1, mito 1, E.R. 1, cyto_E.R. 1	cyto 7, cyto_mito 6.833, cyto_nucl 6.333, extr 6, mito 5.5, nucl 4.5
A07G46176		A07	64951938	64952722	784	-	357	118	{IPR012946; X8 domain}	NA	NA	NA	NA	glucan endo-1,3-beta-glucosidase 4-like [Gossypium hirsutum]	Orth279	Orth334	Unique	0.984849	0.015151	CS pos: 25-26. SVG-EY. Pr: 0.7863		0.31	0.31	0	o		0	Y	n8-19c25/26o		extr 14	extr 9, golg 9, E.R. 5, plas 2, vacu 2
A07G46220		A07	70284621	70284842	221	-	222	73	NA	NA	NA	NA	NA	hypothetical protein GOBAR_DD01486 [Gossypium barbadense]	Orth9	Orth70	Unique	0.97525	0.02475	CS pos: 27-28. SNA-DG. Pr: 0.6035		15.12	15.12	1	i7-22o		0	Y	n8-22c27/28o		extr 5, cyto 4, vacu 3, chlo 1, mito 1, chlo_mito 1	E.R. 12, plas 5, golg 5, extr 2, mito 1, cyto 1, vacu 1, cyto_mito 1
A07G46258		A07	78855006	78855296	290	+	291	96	{IPR016140; Bifunctional inhibitor/plant lipid transfer protein/seed storage helical domain} {IPR033872; Non-specific lipid-transfer protein type 2} {IPR036312; Bifunctional inhibitor/plant lipid transfer protein/seed storage helical domain superfamily}	{GO:0006869; lipid transport; biological_process}	NA	NA	NA	hypothetical protein GOBAR_AA02916 [Gossypium barbadense]	Orth324	Orth45	Orth196	0.998015	0.001985	CS pos: 28-29. AEA-VT. Pr: 0.6685		12.79	12.79	1	o4-21i		0	Y	n4-19c28/29o		extr 5, vacu 5, golg 2, chlo 1, cyto 1, golg_plas 1	plas 10, extr 10, E.R. 3, golg 2
A07G46319		A07	82150042	82150946	904	-	834	277	NA	NA	NA	NA	NA	sulfated surface glycoprotein 185 [Gossypium arboreum]	Orth199	Orth282	Unique	0.997063	0.002937	CS pos: 21-22. SEG-SH. Pr: 0.5288		0.32	0.32	0	o		0	Y	n4-15c19/20o		extr 5, vacu 5, nucl 1, mito 1, plas 1, E.R. 1, nucl_plas 1, E.R._plas 1, mito_plas 1	extr 19, mito 3, plas 2, E.R. 2
A07G46335		A07	82733259	82733875	616	-	531	176	NA	NA	NA	NA	NA	proline-rich protein 3-like [Gossypium hirsutum]	Orth67	Orth254	Unique	0.981222	0.018778	CS pos: 26-27. ASA-SG. Pr: 0.8827		11.26	11.24	0	o		0	Y	n4-17c26/27o		extr 9, chlo 1, mito 1, plas 1, vacu 1, E.R. 1, chlo_mito 1, E.R._vacu 1, E.R._plas 1, mito_plas 1	extr 10, mito 6, plas 4, E.R. 3, cyto_mito 3, mito_nucl 3
A07G46362		A07	83855330	83855674	344	+	345	114	NA	NA	NA	NA	NA	hypothetical protein GOBAR_AA08277 [Gossypium barbadense]	Unique	Unique	Unique	0.773543	0.226457	CS pos: 28-29. SQA-TS. Pr: 0.5717		20.69	20.43	1	o10-32i		0	Y	n9-20c28/29o		extr 9, vacu 2, chlo 1, mito 1, golg 1, chlo_mito 1, E.R._vacu 1	plas 8, mito 7, extr 6, E.R. 5
A07G46363		A07	83890817	83891149	332	+	333	110	NA	NA	NA	NA	NA	hypothetical protein GOBAR_AA08278 [Gossypium barbadense]	Orth142	Orth214	Orth426	0.873078	0.126922	CS pos: 28-29. CRA-MS. Pr: 0.7817		0.23	0.23	0	o		0	Y	n8-19c28/29o		extr 9, vacu 3, plas 1, E.R. 1, E.R._plas 1	extr 19, E.R. 3, cyto 2, pero 2, cyto_pero 2
A07G46485		A07	89298207	89300936	2729	-	1065	354	{IPR001087; GDSL lipase/esterase} {IPR035669; GDSL lipase/esterase-like, plant} {IPR036514; SGNH hydrolase superfamily}	{GO:0016788; hydrolase activity, acting on ester bonds; molecular_function}	NA	NA	NA	LOW QUALITY PROTEIN: GDSL esterase/lipase At2g04570-like [Durio zibethinus]	Orth68	Orth43	Orth387	0.927483	0.072517	CS pos: 28-29. NEA-KV. Pr: 0.6708		3.01	1.64	0	o		0	Y	n9-20c28/29o		extr 10, mito 2, cyto 1, vacu 1, chlo_mito 1, cyto_mito 1, mito_plas 1	extr 20, mito 2, cyto 2, vacu 2, cyto_mito 2
A07G46500		A07	89812353	89812955	602	+	492	163	NA	NA	NA	NA	NA	RecName: Full=Glycine-rich cell wall structural protein; Flags: Precursor	Orth242	Unique	Unique	0.997062	0.002938	CS pos: 27-28. VAA-RD. Pr: 0.8861		15.47	15.34	1	i7-26o		0	Y	n8-19c27/28o		extr 14	extr 24, E.R. 2
A07G46504	GhSec016	A07	89848121	89848707	586	+	444	147	NA	NA	K14651	TAF15, NPL3	transcription initiation factor TFIID subunit 15	glycine-rich protein-like [Gossypium arboreum]	Unique	Unique	Unique	0.997027	0.002973	CS pos: 27-28. VTA-RD. Pr: 0.8516		13.05	12.98	0	o		0	Y	n8-19c27/28o		extr 13	extr 21, E.R. 3, mito 1, pero 1, vacu 1
A07G46583		A07	92674669	92675019	350	-	240	79	NA	NA	NA	NA	NA	hypothetical protein B456_001G224600 [Gossypium raimondii]	Orth175	Orth239	Unique	0.882981	0.117019	CS pos: 28-29. GNS-GC. Pr: 0.3807		20.2	20.2	1	i13-35o		0	Y	n12-23c28/29o		extr 7, chlo 4, cyto 2, chlo_mito 2	extr 9, mito 7, cyto 7, cyto_nucl 6, nucl 3
A07G46585		A07	92742264	92742729	465	-	243	80	NA	NA	NA	NA	NA	hypothetical protein GOBAR_AA16699 [Gossypium barbadense]	Orth175	Orth239	Unique	0.871754	0.128246	CS pos: 26-27. ATS-GS. Pr: 0.2100		20.97	20.97	1	i12-31o		0	Y	n10-21c33/34o		extr 4, vacu 4, chlo 1, nucl 1, cyto 1, mito 1, E.R. 1, golg 1, cyto_nucl 1, chlo_mito 1, cyto_E.R. 1	extr 11, mito 7, golg 6, E.R. 2
A07G46592		A07	92970120	92974746	4626	-	852	283	{IPR001568; Ribonuclease T2-like} {IPR018188; Ribonuclease T2, His active site 1} {IPR033697; Ribonuclease T2, eukaryotic} {IPR036430; Ribonuclease T2-like superfamily}	{GO:0003723; RNA binding; molecular_function} {GO:0033897; ribonuclease T2 activity; molecular_function}	K01166	E3.1.27.1	ribonuclease T2	ribonuclease 2-like [Gossypium hirsutum]	Orth111	Orth270	Orth329	0.994111	0.005889	CS pos: 26-27. ING-SI. Pr: 0.8519		16.94	16.91	0	o		1	0	o6-24i		extr 10, cyto 2, chlo 1, nucl 1, cyto_pero 1, cyto_E.R. 1, cyto_plas 1	mito 7.5, cyto_mito 7.5, cyto 6.5, nucl 6, extr 3, plas 2, pero 2
A07G46610		A07	93264964	93265883	919	+	606	201	{IPR007493; Protein of unknown function DUF538} {IPR036758; At5g01610-like superfamily}	NA	NA	NA	NA	hypothetical protein GOBAR_AA01974 [Gossypium barbadense]	Orth156	Orth145	Orth255	0.972076	0.027924	CS pos: 22-23. VNG-EQ. Pr: 0.9264		8.85	8.73	0	o		0	Y	n4-17c22/23o		extr 8, cyto 2, chlo 1, nucl 1, vacu 1, E.R. 1, E.R._vacu 1, cyto_pero 1, cyto_plas 1	cysk 15, cyto_nucl 5.5, cyto 4, nucl 3, mito 2, plas 2
A07G46616		A07	93387088	93387668	580	-	327	108	{IPR031753; Stomagen} {IPR038572; Stomagen, C-terminal domain superfamily}	{GO:2000123; positive regulation of stomatal complex development; biological_process}	NA	NA	NA	EPIDERMAL PATTERNING FACTOR-like protein 9 [Gossypium hirsutum]	Unique	Unique	Unique	0.961454	0.038546	CS pos: 22-23. AQG-SR. Pr: 0.4877		10.42	10.42	0	o		0	Y	n6-18c22/23o		extr 5, chlo 4, E.R. 2, chlo_mito 2	mito 8, extr 8, nucl 6, cyto 3
A07G46694		A07	94236539	94237975	1436	-	1092	363	{IPR001087; GDSL lipase/esterase} {IPR035669; GDSL lipase/esterase-like, plant} {IPR036514; SGNH hydrolase superfamily}	{GO:0016788; hydrolase activity, acting on ester bonds; molecular_function}	NA	NA	NA	GDSL esterase/lipase At4g28780-like isoform X1 [Gossypium hirsutum]	Orth168	Orth406	Orth258	0.995074	0.004926	CS pos: 25-26. AEA-RA. Pr: 0.7833		20.2	14.06	0	o		0	Y	n6-17c25/26o		extr 4, nucl 2, mito 2, vacu 2, golg 2, chlo 1, plas 1, cyto_nucl 1, cyto_mito 1, cysk_nucl 1, E.R._vacu 1	extr 19, plas 5, mito 2
A07G46795		A07	95623944	95624219	275	-	276	91	NA	NA	NA	NA	NA	hypothetical protein GOBAR_AA28471 [Gossypium barbadense]	Orth209	Orth296	Orth413	0.989539	0.010461	CS pos: 26-27. ASG-RV. Pr: 0.4181		1.84	1.84	0	o		0	Y	n6-17c26/27o		extr 10, vacu 3	extr 21, plas 3, E.R. 2
A07G46797		A07	95634754	95635029	275	-	276	91	NA	NA	NA	NA	NA	hypothetical protein GOBAR_AA28472 [Gossypium barbadense]	Orth209	Orth296	Orth413	0.99164	0.00836	CS pos: 26-27. ASG-RV. Pr: 0.4507		1.34	1.34	0	o		0	Y	n6-17c26/27o		extr 8, vacu 4, chlo 1, golg 1	extr 21, plas 3, E.R. 2
A07G46798		A07	95644436	95644696	260	-	261	86	NA	NA	NA	NA	NA	hypothetical protein GOBAR_AA28472 [Gossypium barbadense]	Orth209	Orth296	Orth413	0.947811	0.052189	CS pos: 25-26. ASG-RV. Pr: 0.6268		13.87	13.87	1	o4-21i		0	Y	n4-15c20/21o		extr 5, nucl 3, cyto 3, cyto_nucl 3	extr 16, cyto 5.5, mito 4, cyto_nucl 4
A07G46898		A07	97140574	97141554	980	-	981	326	{IPR000823; Plant peroxidase} {IPR002016; Haem peroxidase, plant/fungal/bacterial} {IPR010255; Haem peroxidase} {IPR019793; Peroxidases heam-ligand binding site} {IPR019794; Peroxidase, active site} {IPR033905; Secretory peroxidase}	{GO:0004601; peroxidase activity; molecular_function} {GO:0006979; response to oxidative stress; biological_process} {GO:0020037; heme binding; molecular_function} {GO:0042744; hydrogen peroxide catabolic process; biological_process} {GO:0055114; oxidation-reduction process; biological_process}	K00430	E1.11.1.7	peroxidase	peroxidase 31-like [Gossypium hirsutum]	Orth235	Orth147	Orth410	0.975761	0.024239	CS pos: 30-31. CES-RL. Pr: 0.6625		12.92	12.48	0	o		0	Y	n13-28c33/34o		extr 6, chlo 4, nucl 1, cyto 1, vacu 1, E.R. 1, cyto_nucl 1, E.R._vacu 1, cyto_E.R. 1	extr 18, cyto 5.5, cyto_nucl 4, nucl 1.5
A07G46899	GhSec017	A07	97191369	97192573	1204	-	795	264	{IPR003854; Gibberellin regulated protein}	NA	NA	NA	NA	gibberellin-regulated protein 14-like precursor [Gossypium hirsutum]	Unique	Unique	Unique	0.996097	0.003903	CS pos: 23-24. VAS-NE. Pr: 0.5161		10.19	10.19	0	o		0	Y	n5-16c23/24o		extr 13	extr 17, mito 3, E.R. 3, golg 2
A07G46903		A07	97263891	97264350	459	+	351	116	NA	NA	NA	NA	NA	hypothetical protein GOBAR_DD23082 [Gossypium barbadense]	Orth219	Orth403	Orth197	0.994396	0.005604	CS pos: 26-27. VRA-VE. Pr: 0.9531		15.44	15.07	1	i7-24o		0	Y	n8-21c26/27o		extr 9, chlo 3, vacu 2	extr 15, E.R. 5, plas 3, pero 2
A07G46980		A07	98263423	98264816	1393	+	1218	405	{IPR002022; Pectate lyase} {IPR011050; Pectin lyase fold/virulence factor} {IPR012334; Pectin lyase fold} {IPR018082; AmbAllergen}	NA	K01728	pel	pectate lyase	pectate lyase [Glycine max]	Orth148	Orth349	Orth315	0.993218	0.006782	CS pos: 24-25. VSS-SA. Pr: 0.5958		4.56	4.3	0	o		0	Y	n6-17c24/25o		extr 4, cyto 3, vacu 2, E.R. 2, E.R._vacu 2	extr 24, plas 2
A08G47392		A08	1274102	1276984	2882	+	1347	448	{IPR004873; BURP domain}	NA	NA	NA	NA	BURP domain protein RD22-like [Gossypium arboreum]	Orth170	Orth325	Orth263	0.981215	0.018785	CS pos: 21-22. SQG-IV. Pr: 0.8035		16.87	16.86	1	i2-24o		0	Y	n6-17c21/22o		extr 6, chlo 2, vacu 2, E.R. 2, E.R._vacu 2	extr 25
A08G47412		A08	1363620	1365798	2178	-	546	181	{IPR000528; Plant lipid transfer protein/Par allergen} {IPR016140; Bifunctional inhibitor/plant lipid transfer protein/seed storage helical domain} {IPR036312; Bifunctional inhibitor/plant lipid transfer protein/seed storage helical domain superfamily}	{GO:0006869; lipid transport; biological_process} {GO:0008289; lipid binding; molecular_function}	NA	NA	NA	hypothetical protein F383_02239 [Gossypium arboreum]	Orth126	Orth210	Orth48	0.998098	0.001902	CS pos: 21-22. ASS-DV. Pr: 0.7732		4.64	2.15	0	o		0	Y	n5-16c21/22o		extr 4, chlo 3, plas 3, vacu 2, golg_plas 2, cyto_plas 2	extr 16, plas 4, mito 3, pero 2, cyto_mito 2
A08G47496		A08	1735711	1735941	230	-	231	76	NA	NA	NA	NA	NA	FS18A [Gossypium hirsutum]	Orth173	Orth339	Orth198	0.997573	0.002427	CS pos: 26-27. AQG-DV. Pr: 0.8276		10.64	10.64	0	o		0	Y	n9-19c26/27o		extr 13	extr 22, E.R. 2, vacu 2
A08G47582		A08	2129396	2134669	5273	+	2406	801	{IPR000209; Peptidase S8/S53 domain} {IPR003137; PA domain} {IPR010259; Peptidase S8 propeptide/proteinase inhibitor I9} {IPR010435; Fn3-like domain} {IPR015500; Peptidase S8, subtilisin-related} {IPR023827; Peptidase S8, subtilisin, Asp-active site} {IPR023828; Peptidase S8, subtilisin, Ser-active site} {IPR034197; Cucumisin-like catalytic domain} {IPR036852; Peptidase S8/S53 domain superfamily}…	{GO:0004252; serine-type endopeptidase activity; molecular_function} {GO:0005618; cell wall; cellular_component} {GO:0006508; proteolysis; biological_process} {GO:0016020; membrane; cellular_component}	NA	NA	NA	subtilisin-like protease SBT2.5 [Durio zibethinus]	Orth79	Unique	Unique	0.995894	0.004106	CS pos: 21-22. VNG-KA. Pr: 0.5257		17.55	17.42	1	i7-29o		0	Y	n6-17c21/22o		extr 5, E.R. 3, pero 2, E.R._vacu 2, cyto_E.R. 2	extr 23, plas 1, pero 1, E.R. 1, vacu 1
A08G47608		A08	2269011	2276781	7770	-	822	273	{IPR001087; GDSL lipase/esterase} {IPR036514; SGNH hydrolase superfamily}	{GO:0016788; hydrolase activity, acting on ester bonds; molecular_function}	NA	NA	NA	GDSL-like Lipase/Acylhydrolase superfamily protein, putative isoform 2 [Theobroma cacao]	Orth262	Orth260	Unique	0.992409	0.007591	CS pos: 27-28. ANA-KP. Pr: 0.9648		1.68	0.76	0	o		0	Y	n11-22c27/28o		extr 11, chlo 2	extr 20, golg 3, E.R. 2, vacu 2
A08G47644		A08	2443812	2445726	1914	-	1728	575	{IPR001611; Leucine-rich repeat} {IPR003591; Leucine-rich repeat, typical subtype} {IPR013210; Leucine-rich repeat-containing N-terminal, plant-type} {IPR032675; Leucine-rich repeat domain superfamily}	{GO:0005515; protein binding; molecular_function}	NA	NA	NA	receptor-like protein 12 [Gossypium hirsutum]	Orth136	Orth291	Orth446	0.993798	0.006202	CS pos: 20-21. SSS-VA. Pr: 0.4329		0.2	0.16	0	o		0	Y	n4-15c20/21o		extr 5, chlo 2, nucl 2, plas 2, vacu 2, nucl_plas 2	extr 22, nucl 1, mito 1, cyto 1, cyto_nucl 1, E.R. 1, golg 1, cyto_mito 1, mito_nucl 1
A08G47648		A08	2459182	2462407	3225	-	1443	480	{IPR001611; Leucine-rich repeat} {IPR013210; Leucine-rich repeat-containing N-terminal, plant-type} {IPR032675; Leucine-rich repeat domain superfamily}	{GO:0005515; protein binding; molecular_function}	K13023	CPN2	carboxypeptidase N regulatory subunit	receptor-like protein 12 [Gossypium arboreum]	Orth136	Orth291	Orth446	0.995137	0.004863	CS pos: 18-19. SLS-ST. Pr: 0.3323		0.35	0.17	0	o		0	Y	n4-15c20/21o		extr 5, vacu 5, chlo 2, cyto 1, plas 1, chlo_mito 1, cyto_plas 1	extr 22, E.R. 3
A08G47695		A08	2689920	2690931	1011	-	843	280	{IPR000757; Glycoside hydrolase family 16} {IPR008263; Glycoside hydrolase, family 16, active site} {IPR008264; Beta-glucanase} {IPR010713; Xyloglucan endo-transglycosylase, C-terminal} {IPR013320; Concanavalin A-like lectin/glucanase domain superfamily} {IPR016455; Xyloglucan endotransglucosylase/hydrolase}	{GO:0004553; hydrolase activity, hydrolyzing O-glycosyl compounds; molecular_function} {GO:0005618; cell wall; cellular_component} {GO:0005975; carbohydrate metabolic process; biological_process} {GO:0006073; cellular glucan metabolic process; biological_process} {GO:0010411; xyloglucan metabolic process; biological_process} {GO:0016762; xyloglucan:xyloglucosyl transferase activity; molecular_fun…	K14504	TCH4	xyloglucan:xyloglucosyl transferase TCH4	xyloglucan endotransglucosylase/hydrolase protein 22-like [Gossypium hirsutum]	Orth16	Orth181	Orth359	0.995787	0.004213	CS pos: 19-20. ASA-AN. Pr: 0.8356		4.86	4.85	0	o		0	Y	n4-15c19/20o		extr 7, vacu 3, nucl 1, mito 1, plas 1, golg 1, nucl_plas 1, golg_plas 1, mito_plas 1	extr 22, golg 3
A08G47699		A08	2712837	2713844	1007	-	843	280	{IPR000757; Glycoside hydrolase family 16} {IPR008263; Glycoside hydrolase, family 16, active site} {IPR008264; Beta-glucanase} {IPR010713; Xyloglucan endo-transglycosylase, C-terminal} {IPR013320; Concanavalin A-like lectin/glucanase domain superfamily} {IPR016455; Xyloglucan endotransglucosylase/hydrolase}	{GO:0004553; hydrolase activity, hydrolyzing O-glycosyl compounds; molecular_function} {GO:0005618; cell wall; cellular_component} {GO:0005975; carbohydrate metabolic process; biological_process} {GO:0006073; cellular glucan metabolic process; biological_process} {GO:0010411; xyloglucan metabolic process; biological_process} {GO:0016762; xyloglucan:xyloglucosyl transferase activity; molecular_fun…	K14504	TCH4	xyloglucan:xyloglucosyl transferase TCH4	hypothetical protein GOBAR_AA21919 [Gossypium barbadense]	Orth16	Orth181	Orth359	0.997978	0.002022	CS pos: 19-20. ASA-AN. Pr: 0.8377		8.69	8.68	0	o		0	Y	n4-15c19/20o		extr 6, vacu 4, golg 2, E.R._vacu 2	extr 21, golg 3, plas 1, E.R. 1, vacu 1
A08G47712		A08	2786432	2787440	1008	+	843	280	{IPR000757; Glycoside hydrolase family 16} {IPR008263; Glycoside hydrolase, family 16, active site} {IPR008264; Beta-glucanase} {IPR010713; Xyloglucan endo-transglycosylase, C-terminal} {IPR013320; Concanavalin A-like lectin/glucanase domain superfamily} {IPR016455; Xyloglucan endotransglucosylase/hydrolase}	{GO:0004553; hydrolase activity, hydrolyzing O-glycosyl compounds; molecular_function} {GO:0005618; cell wall; cellular_component} {GO:0005975; carbohydrate metabolic process; biological_process} {GO:0006073; cellular glucan metabolic process; biological_process} {GO:0010411; xyloglucan metabolic process; biological_process} {GO:0016762; xyloglucan:xyloglucosyl transferase activity; molecular_fun…	K14504	TCH4	xyloglucan:xyloglucosyl transferase TCH4	xyloglucan endotransglucosylase/hydrolase protein 22-like [Gossypium hirsutum]	Orth16	Orth181	Orth359	0.995298	0.004702	CS pos: 19-20. ASA-AN. Pr: 0.8380		4.51	4.51	0	o		0	Y	n4-15c19/20o		extr 6, vacu 4, nucl 1, mito 1, plas 1, golg 1, nucl_plas 1, golg_plas 1, mito_plas 1	extr 23, golg 2
A08G47807		A08	3222187	3223299	1112	+	1113	370	{IPR001611; Leucine-rich repeat} {IPR003591; Leucine-rich repeat, typical subtype} {IPR013210; Leucine-rich repeat-containing N-terminal, plant-type} {IPR032675; Leucine-rich repeat domain superfamily}	{GO:0005515; protein binding; molecular_function}	NA	NA	NA	DNA damage-repair/toleration protein DRT100-like [Hevea brasiliensis]	Orth152	Orth261	Orth160	0.997609	0.002391	CS pos: 24-25. VNA-CP. Pr: 0.8589		17.13	17.08	1	i2-24o		0	Y	n8-19c24/25o		extr 8, chlo 2, cyto 2, plas 1, vacu 1, cyto_nucl 1, chlo_mito 1, cyto_pero 1, cyto_E.R. 1	extr 26
A08G47972		A08	4219806	4220150	344	-	345	114	{IPR000528; Plant lipid transfer protein/Par allergen} {IPR016140; Bifunctional inhibitor/plant lipid transfer protein/seed storage helical domain} {IPR036312; Bifunctional inhibitor/plant lipid transfer protein/seed storage helical domain superfamily}	{GO:0006869; lipid transport; biological_process} {GO:0008289; lipid binding; molecular_function}	NA	NA	NA	hypothetical protein GOBAR_AA19791 [Gossypium barbadense]	Orth173	Orth4	Orth199	0.999468	0.000532	CS pos: 23-24. ADA-AP. Pr: 0.9837		0.36	0.36	0	o		0	Y	n4-15c23/24o		extr 11, nucl 1, cyto 1, mito 1, cyto_nucl 1	cyto 11, mito 8, cyto_nucl 7, extr 6
A08G47973		A08	4223073	4223926	853	-	351	116	{IPR000528; Plant lipid transfer protein/Par allergen} {IPR016140; Bifunctional inhibitor/plant lipid transfer protein/seed storage helical domain} {IPR036312; Bifunctional inhibitor/plant lipid transfer protein/seed storage helical domain superfamily}	{GO:0006869; lipid transport; biological_process} {GO:0008289; lipid binding; molecular_function}	NA	NA	NA	non-specific lipid-transfer protein-like [Gossypium hirsutum]	Orth173	Orth4	Unique	0.986968	0.013032	CS pos: 26-27. AAA-SP. Pr: 0.3908		1.57	1.57	0	o		0	Y	n7-18c26/27o		extr 8, chlo 5	mito 10.5, cyto_mito 10.332, cyto 8.5, cyto_nucl 8.333, nucl 4
A08G48009		A08	4432372	4433843	1471	-	669	222	{IPR001929; Germin} {IPR006045; Cupin 1} {IPR011051; RmlC-like cupin domain superfamily} {IPR014710; RmlC-like jelly roll fold} {IPR019780; Germin, manganese binding site}	{GO:0030145; manganese ion binding; molecular_function} {GO:0045735; nutrient reservoir activity; molecular_function}	NA	NA	NA	germin-like protein subfamily 2 member 4 [Gossypium hirsutum]	Orth90	Orth2	Orth224	0.954345	0.045655	CS pos: 25-26. VAS-DP. Pr: 0.8073		8.35	8.26	0	o		0	Y	n9-20c25/26o		extr 11, chlo 1, cyto 1, E.R. 1, cyto_E.R. 1	extr 26
A08G48257		A08	5782685	5783056	371	-	372	123	{IPR008801; Rapid ALkalinization Factor}	NA	NA	NA	NA	protein RALF-like 33 [Gossypium hirsutum]	Orth202	Orth252	Orth161	0.943528	0.056472	CS pos: 25-26. VLA-AE. Pr: 0.6677		20.68	20.68	1	i7-26o		0	Y	n6-21c25/26o		extr 9, chlo 2, vacu 2	mito 9, extr 8, cyto_mito 8
A08G48259		A08	5795038	5797290	2252	-	942	313	NA	NA	NA	NA	NA	Desiccation-related PCC13-62 [Gossypium arboreum]	Orth95	Orth263	Orth118	0.988231	0.011769	CS pos: 24-25. ATT-TP. Pr: 0.4010		11.13	8.12	0	o		0	Y	n7-18c22/23o		extr 8, chlo 1, cyto 1, mito 1, plas 1, vacu 1, E.R. 1, chlo_mito 1, E.R._vacu 1, E.R._plas 1, mito_plas 1, cyto_E.R. 1, cyto_plas 1	extr 15, E.R. 6, golg 3, vacu 2
A08G48321		A08	6243526	6243747	221	-	222	73	{IPR015333; Pollen allergen ole e 6} {IPR036466; Pollen allergen ole e 6 superfamily}	NA	NA	NA	NA	hypothetical protein B456_004G055600 [Gossypium raimondii]	Orth11	Orth120	Orth200	0.998406	0.001594	CS pos: 26-27. IEA-DS. Pr: 0.8904		13.85	13.85	1	o5-24i		0	Y	n10-21c26/27o		extr 13	extr 13, E.R. 6, golg 4, cyto 2
A08G48371		A08	6561973	6562449	476	-	477	158	{IPR010264; Plant self-incompatibility S1}	NA	NA	NA	NA	uncharacterized protein LOC107954144 [Gossypium hirsutum]	Orth216	Unique	Unique	0.861381	0.138619	CS pos: 28-29. THS-IL. Pr: 0.6664		10.42	10.4	0	o		0	Y	n14-24c28/29o		extr 6, cyto 3, vacu 2, cyto_E.R. 2, cyto_plas 2	extr 12, golg 7, E.R. 5, plas 2
A08G48372		A08	6573719	6574183	464	-	465	154	{IPR010264; Plant self-incompatibility S1}	NA	NA	NA	NA	uncharacterized protein LOC107954152 [Gossypium hirsutum]	Orth216	Orth98	Orth201	0.98777	0.01223	CS pos: 23-24. VEP-RQ. Pr: 0.4136		12.58	12.56	0	o		0	Y	n6-16c20/21o		extr 6, nucl 2, cyto 2, cyto_nucl 2, chlo 1, mito 1, vacu 1, E.R. 1, chlo_mito 1, cysk_nucl 1, nucl_plas 1, E.R._vacu 1, cyto_pero 1, cyto_plas 1	extr 17, cyto 3, mito 2, cyto_nucl 2, pero 2
A08G48496	GhSec155	A08	7317486	7317743	257	-	258	85	NA	NA	NA	NA	NA	hypothetical protein GOBAR_AA15430 [Gossypium barbadense]	Orth73	Orth178	Orth264	0.9795	0.0205	CS pos: 27-28. CFA-AA. Pr: 0.7549		20.63	20.63	1	i9-31o		0	Y	n10-21c27/28o		extr 9, E.R. 2, nucl 1, cyto 1, plas 1, cyto_nucl 1, nucl_plas 1, E.R._vacu 1, cyto_plas 1	extr 15, E.R. 4, plas 3, mito 2, golg 2
A08G48498		A08	7322513	7322800	287	-	288	95	NA	NA	NA	NA	NA	hypothetical protein GOBAR_AA15430 [Gossypium barbadense]	Orth73	Orth178	Orth264	0.983848	0.016152	CS pos: 27-28. CFA-AA. Pr: 0.7610		20.83	20.83	1	i9-31o		0	Y	n10-21c27/28o		extr 11, plas 1, vacu 1, E.R. 1, E.R._vacu 1, E.R._plas 1	extr 11, plas 5, golg 4, mito 3, E.R. 3
A08G48521		A08	7487177	7488673	1496	-	1077	358	{IPR001087; GDSL lipase/esterase} {IPR035669; GDSL lipase/esterase-like, plant} {IPR036514; SGNH hydrolase superfamily}	{GO:0016788; hydrolase activity, acting on ester bonds; molecular_function}	NA	NA	NA	hypothetical protein B456_004G064300 [Gossypium raimondii]	Orth168	Orth38	Orth35	0.962708	0.037292	CS pos: 23-24. TTA-AS. Pr: 0.4161		22.39	22.37	1	i5-27o		0	Y	n5-18c23/24o		extr 8, vacu 2, golg 2, chlo 1, plas 1, E.R._vacu 1	extr 27
A08G48759		A08	9788336	9788653	317	+	318	105	NA	NA	NA	NA	NA	hypothetical protein GOBAR_AA20649 [Gossypium barbadense]	Orth209	Orth296	Orth202	0.998272	0.001728	CS pos: 19-20. VRA-HQ. Pr: 0.6347		1.48	1.48	0	o		0	Y	n3-14c19/20o		extr 7, vacu 5, E.R. 2	extr 17, E.R. 6, mito 1, plas 1, pero 1, golg 1
A08G49072		A08	13635223	13636885	1662	-	636	211	{IPR001680; WD40 repeat} {IPR015943; WD40/YVTN repeat-like-containing domain superfamily} {IPR017986; WD40-repeat-containing domain} {IPR036322; WD40-repeat-containing domain superfamily}	{GO:0005515; protein binding; molecular_function}	K11801	WDR23	WD repeat-containing protein 23	LEC14B protein-like isoform X1 [Gossypium hirsutum]	Unique	Unique	Unique	0.513529	0.486471	CS pos: 24-25. CFV-AK. Pr: 0.2451		0.1	0.1	0	o		0	0	o		extr 7, vacu 2, golg 2, cyto 1, mito 1, plas 1, E.R._vacu 1, mito_plas 1, cyto_plas 1	extr 9, plas 6, mito 4, cyto 3, golg 3
A08G49209		A08	16927896	16929110	1214	-	573	190	{IPR007493; Protein of unknown function DUF538} {IPR036758; At5g01610-like superfamily}	NA	NA	NA	NA	uncharacterized protein LOC107926652 [Gossypium hirsutum]	Orth156	Orth42	Orth399	0.994097	0.005903	CS pos: 26-27. ATS-SP. Pr: 0.8795		2.82	2.79	0	o		0	Y	n8-19c26/27o		extr 6, plas 3, vacu 2, golg 2, cyto_plas 2	plas 11, extr 11, E.R. 3
A08G49212		A08	16939386	16939862	476	-	477	158	{IPR007493; Protein of unknown function DUF538} {IPR036758; At5g01610-like superfamily}	NA	NA	NA	NA	uncharacterized protein At5g01610-like [Gossypium hirsutum]	Orth156	Orth42	Orth427	0.986161	0.013839	CS pos: 24-25. AVA-DD. Pr: 0.4802		3.89	3.64	0	o		0	Y	n7-16c24/25o		extr 4, vacu 4, chlo 3, golg 2, E.R._vacu 2	extr 26
A08G49328		A08	20264093	20264684	591	+	501	166	{IPR007493; Protein of unknown function DUF538} {IPR036758; At5g01610-like superfamily}	NA	NA	NA	NA	hypothetical protein GOBAR_DD00530 [Gossypium barbadense]	Orth156	Orth322	Orth341	0.780621	0.219379	CS pos: 28-29. SLS-VL. Pr: 0.5576		12.24	11.69	0	o		0	Y	n10-21c28/29o		extr 6, mito 2.5, cyto 2, mito_plas 2, nucl 1, vacu 1, E.R. 1, E.R._vacu 1, cyto_pero 1	extr 17, cyto 3.5, cyto_nucl 3.5, nucl 2.5, mito 1, plas 1, E.R. 1, vacu 1
A08G49413		A08	23020095	23021611	1516	-	396	131	{IPR002109; Glutaredoxin} {IPR011767; Glutaredoxin active site} {IPR011899; Glutaredoxin, eukaryotic/virial} {IPR014025; Glutaredoxin subgroup} {IPR036249; Thioredoxin-like superfamily}	{GO:0009055; electron transfer activity; molecular_function} {GO:0015035; protein disulfide oxidoreductase activity; molecular_function} {GO:0045454; cell redox homeostasis; biological_process}	K03676	grxC, GLRX, GLRX2	glutaredoxin 3	glutaredoxin-C4-like [Gossypium hirsutum]	Orth70	Orth283	Orth18	0.990756	0.009244	CS pos: 23-24. SSA-DS. Pr: 0.4521		13.32	13.32	0	o		0	Y	n5-20c28/29o		extr 5, cyto 3, chlo 2, plas 2, cyto_nucl 2	extr 20, E.R. 3, golg 2
A08G49610	GhSec018	A08	31987253	31987717	464	-	465	154	NA	NA	NA	NA	NA	LOW QUALITY PROTEIN: glycine-rich cell wall structural protein 2 [Gossypium raimondii]	Unique	Unique	Unique	0.985419	0.014581	CS pos: 23-24. SES-RV. Pr: 0.7326		30.71	30.66	0	o		0	Y	n6-17c21/22o		extr 12, cyto 1, vacu 1	extr 27
A08G49611		A08	31991353	31991748	395	-	396	131	NA	NA	NA	NA	NA	hypothetical protein B456_004G104900 [Gossypium raimondii]	Unique	Unique	Unique	0.967787	0.032213	CS pos: 22-23. VVS-ES. Pr: 0.3541		36.6	36.55	0	o		0	Y	n4-15c22/23o		extr 11, mito 2	extr 22, mito 2, plas 2
A08G49734		A08	36226234	36228686	2452	-	1641	546	{IPR005199; Glycoside hydrolase, family 79} {IPR017853; Glycoside hydrolase superfamily}	{GO:0016020; membrane; cellular_component} {GO:0016798; hydrolase activity, acting on glycosyl bonds; molecular_function}	K07964	HPSE	heparanase	heparanase-like protein 3 [Theobroma cacao]	Orth161	Unique	Unique	0.993615	0.006385	CS pos: 23-24. VSS-QA. Pr: 0.3411		7.14	7.12	0	o		0	Y	n3-13c31/32o		extr 4, E.R. 3, plas 2, E.R._vacu 2, cyto_E.R. 2	extr 25
A08G49884		A08	41086407	41088443	2036	+	780	259	{IPR000719; Protein kinase domain} {IPR008271; Serine/threonine-protein kinase, active site} {IPR011009; Protein kinase-like domain superfamily}	{GO:0004672; protein kinase activity; molecular_function} {GO:0005524; ATP binding; molecular_function} {GO:0006468; protein phosphorylation; biological_process}	K13416	BAK1	brassinosteroid insensitive 1-associated receptor kinase 1	BRASSINOSTEROID INSENSITIVE 1-associated receptor kinase 1-like [Gossypium raimondii]	Orth231	Orth347	Orth372	0.976936	0.023064	CS pos: 24-25. VSG-NA. Pr: 0.7236		0.66	0.64	0	o		0	Y	n5-16c21/22o		extr 5, vacu 3, chlo 1, nucl 1, cyto 1, mito 1, plas 1, E.R. 1, cyto_nucl 1, chlo_mito 1, nucl_plas 1, E.R._plas 1, mito_plas 1, cyto_E.R. 1, cyto_plas 1	extr 14, plas 4, E.R. 3, cyto 2, golg 2
A08G49889	GhSec019	A08	41216627	41217199	572	-	573	190	{IPR001283; Cysteine-rich secretory protein, allergen V5/Tpx-1-related} {IPR002413; Ves allergen} {IPR014044; CAP domain} {IPR018244; Allergen V5/Tpx-1-related, conserved site} {IPR034111; Pathogenesis-related protein 1-like, SCP domain} {IPR035940; CAP superfamily}	{GO:0005576; extracellular region; cellular_component}	K20412	PI16, CRISP9, CD364	peptidase inhibitor 16	pathogenesis-related protein PR-1 [Gossypium arboreum]	Orth254	Orth293	Orth119	0.999151	0.000849	CS pos: 22-23. VLA-TS. Pr: 0.9262		6.5	6.5	0	o		0	Y	n6-17c22/23o		extr 5, nucl 2, plas 2, E.R. 2, nucl_plas 2, E.R._plas 2	extr 16, golg 6, E.R. 3
A08G50018		A08	44385585	44386107	522	+	378	125	{IPR007112; Expansin/pollen allergen, DPBB domain} {IPR009009; RlpA-like protein, double-psi beta-barrel domain} {IPR036908; RlpA-like domain superfamily}	NA	K20628	exlX	expansin	EG45-like domain containing protein [Gossypium hirsutum]	Orth283	Orth393	Orth428	0.999741	0.000259	CS pos: 19-20. VHA-DQ. Pr: 0.9749		0.13	0.13	0	o		0	Y	n3-14c19/20o		extr 11, cyto 2	extr 27
A08G50027		A08	44472559	44473081	522	+	378	125	{IPR007112; Expansin/pollen allergen, DPBB domain} {IPR009009; RlpA-like protein, double-psi beta-barrel domain} {IPR036908; RlpA-like domain superfamily}	NA	K20628	exlX	expansin	EG45-like domain containing protein [Gossypium hirsutum]	Orth283	Orth393	Orth428	0.999741	0.000259	CS pos: 19-20. VHA-DQ. Pr: 0.9749		0.13	0.13	0	o		0	Y	n3-14c19/20o		extr 11, cyto 2	extr 27
A08G52064	GhSec020	A08	76562469	76563191	722	+	723	240	NA	NA	NA	NA	NA	uncharacterized protein LOC107928777 [Gossypium hirsutum]	Unique	Unique	Unique	0.988691	0.011309	CS pos: 20-21. SHA-RF. Pr: 0.8583		3.17	3.17	0	o		0	Y	n4-15c20/21o		extr 8, vacu 4, cyto 1, golg 1	E.R. 9, golg 6, extr 5, cyto 2, vacu 2, mito 1, plas 1, cyto_nucl 1, pero 1
A08G52076		A08	77153381	77154097	716	-	717	238	{IPR025287; Wall-associated receptor kinase, galacturonan-binding domain}	{GO:0030247; polysaccharide binding; molecular_function}	NA	NA	NA	RING-H2 finger protein ATL20-like [Gossypium hirsutum]	Unique	Unique	Unique	0.999282	0.000718	CS pos: 22-23. TAA-QP. Pr: 0.9004		0.15	0.07	0	o		0	Y	n3-17c22/23o		extr 6, chlo 5, vacu 2	extr 20, nucl 2, cyto 2, cyto_nucl 2
A08G52311		A08	94908798	94911562	2764	-	1077	358	{IPR005788; Disulphide isomerase} {IPR011679; Endoplasmic reticulum resident protein 29, C-terminal} {IPR013766; Thioredoxin domain} {IPR017937; Thioredoxin, conserved site} {IPR036249; Thioredoxin-like superfamily} {IPR036356; Endoplasmic reticulum resident protein 29, C-terminal domain superfamily}	{GO:0005783; endoplasmic reticulum; cellular_component} {GO:0016853; isomerase activity; molecular_function} {GO:0045454; cell redox homeostasis; biological_process}	K09584	PDIA6, TXNDC7	protein disulfide-isomerase A6	protein disulfide-isomerase like 2-1-like isoform X1 [Gossypium hirsutum]	Orth50	Orth146	Orth441	0.99877	0.00123	CS pos: 22-23. ATA-DD. Pr: 0.9197		9.5	9.5	0	o		0	Y	n6-17c22/23o		extr 8, cyto 4, chlo 2, cyto_nucl 2, cyto_pero 2, cyto_E.R. 2, cyto_plas 2	cyto 16, extr 4, pero 4, mito 1, E.R. 1, vacu 1
A08G52327		A08	95177484	95178083	599	-	600	199	{IPR006501; Pectinesterase inhibitor domain} {IPR035513; Invertase/pectin methylesterase inhibitor domain superfamily}	{GO:0004857; enzyme inhibitor activity; molecular_function}	NA	NA	NA	hypothetical protein GOBAR_AA09006 [Gossypium barbadense]	Orth265	Unique	Unique	0.998303	0.001697	CS pos: 21-22. VSA-AP. Pr: 0.9288		7.91	7.91	0	o		0	Y	n5-16c21/22o		extr 8, chlo 2, vacu 2, cyto 1, E.R. 1, chlo_mito 1, cyto_E.R. 1	cyto_nucl 11.5, nucl 11, cyto 8, mito 5
A08G52329		A08	95190446	95192500	2054	+	711	236	{IPR013783; Immunoglobulin-like fold}	NA	NA	NA	NA	hypothetical protein GOBAR_AA09004 [Gossypium barbadense]	Unique	Unique	Unique	0.989027	0.010973	CS pos: 22-23. ASA-NS. Pr: 0.5223		6.65	6.52	0	o		0	Y	n6-17c22/23o		extr 5, cyto 3, vacu 3, chlo 1, nucl 1, mito 1, chlo_mito 1	extr 25
A08G52358		A08	96037751	96039777	2026	+	1674	557	{IPR000070; Pectinesterase, catalytic} {IPR006501; Pectinesterase inhibitor domain} {IPR011050; Pectin lyase fold/virulence factor} {IPR012334; Pectin lyase fold} {IPR018040; Pectinesterase, Tyr active site} {IPR033131; Pectinesterase, Asp active site} {IPR035513; Invertase/pectin methylesterase inhibitor domain superfamily}	{GO:0004857; enzyme inhibitor activity; molecular_function} {GO:0005618; cell wall; cellular_component} {GO:0030599; pectinesterase activity; molecular_function} {GO:0042545; cell wall modification; biological_process}	K01051	E3.1.1.11	pectinesterase	pectinesterase-like [Gossypium arboreum]	Orth165	Orth187	Orth73	0.657738	0.342262	CS pos: 21-22. AIG-VV. Pr: 0.3359		22.06	22.01	1	i5-27o		0	Y	n5-16c21/22o		extr 8, chlo 2, vacu 2, cyto 1, E.R. 1, chlo_mito 1, cyto_E.R. 1	extr 14, E.R. 5, mito 2, cyto 2, golg 2, cyto_mito 2
A08G52372		A08	96426116	96426865	749	+	657	218	{IPR001929; Germin} {IPR006045; Cupin 1} {IPR011051; RmlC-like cupin domain superfamily} {IPR014710; RmlC-like jelly roll fold} {IPR019780; Germin, manganese binding site}	{GO:0030145; manganese ion binding; molecular_function} {GO:0045735; nutrient reservoir activity; molecular_function}	NA	NA	NA	germin-like protein subfamily 2 member 4 [Gossypium arboreum]	Orth90	Orth2	Orth224	0.99567	0.00433	CS pos: 21-22. VAS-DS. Pr: 0.7279		8.64	8.56	0	o		0	Y	n5-16c21/22o		extr 8, cyto 3, mito 2	extr 8, mito 7, cyto 6.5, cyto_nucl 4.5, pero 3
A08G52422		A08	101809416	101810225	809	+	810	269	{IPR001283; Cysteine-rich secretory protein, allergen V5/Tpx-1-related} {IPR014044; CAP domain} {IPR018244; Allergen V5/Tpx-1-related, conserved site} {IPR035940; CAP superfamily}	{GO:0005576; extracellular region; cellular_component}	K13449	PR1	pathogenesis-related protein 1	hypothetical protein GOBAR_AA14380 [Gossypium barbadense]	Orth254	Orth99	Orth162	0.957815	0.042185	CS pos: 24-25. VLT-LP. Pr: 0.8224		14.71	14.71	0	o		0	Y	n5-16c24/25o		extr 8, chlo 2, nucl 1, cyto 1, vacu 1, E.R. 1, cyto_nucl 1, chlo_mito 1, E.R._vacu 1, cyto_E.R. 1	nucl 8, extr 8, cyto 6, mito_nucl 6
A08G52457		A08	103001545	103001799	254	-	255	84	{IPR017853; Glycoside hydrolase superfamily}	NA	NA	NA	NA	NA	Orth5	Orth139	Unique	0.939434	0.060566	CS pos: 25-26. VDA-GG. Pr: 0.7796		29.24	25.45	1	o10-32i		0	Y	n9-20c25/26o		extr 12, cyto 2	mito 9, extr 8, plas 5, cyto_mito 5, mito_nucl 5
A08G52573		A08	105424460	105424900	440	+	441	146	{IPR006501; Pectinesterase inhibitor domain} {IPR035513; Invertase/pectin methylesterase inhibitor domain superfamily}	{GO:0004857; enzyme inhibitor activity; molecular_function}	NA	NA	NA	21 kDa protein-like [Gossypium arboreum]	Orth153	Orth397	Unique	0.967407	0.032593	CS pos: 25-26. VEP-LS. Pr: 0.3623		20.6	20.6	1	i5-27o		0	Y	n4-17c29/30o		extr 7, chlo 4, vacu 2	plas 10, extr 9, E.R. 5, mito 2
A08G52585		A08	105667415	105668564	1149	-	822	273	{IPR005795; Major pollen allergen Lol pI} {IPR007112; Expansin/pollen allergen, DPBB domain} {IPR007117; Expansin, cellulose-binding-like domain} {IPR007118; Expansin/Lol pI} {IPR009009; RlpA-like protein, double-psi beta-barrel domain} {IPR036749; Expansin, cellulose-binding-like domain superfamily} {IPR036908; RlpA-like domain superfamily}	{GO:0005576; extracellular region; cellular_component} {GO:0019953; sexual reproduction; biological_process}	K20628	exlX	expansin	putative expansin-B2 [Gossypium hirsutum]	Orth237	Orth292	Orth374	0.592988	0.407012	CS pos: 28-29. CFG-FY. Pr: 0.3236		20.21	20.19	1	i12-31o		0	Y	n12-23c28/29o		extr 9, chlo 3, cyto 1, mito 1	extr 26
A08G52715		A08	108625711	108626165	454	-	354	117	{IPR016140; Bifunctional inhibitor/plant lipid transfer protein/seed storage helical domain} {IPR036312; Bifunctional inhibitor/plant lipid transfer protein/seed storage helical domain superfamily}	NA	NA	NA	NA	protein LIM1-like [Gossypium hirsutum]	Orth288	Orth5	Orth1	0.569085	0.430915	CS pos: 37-38. GEG-TT. Pr: 0.2506		0.1	0.1	0	o		0	Y	n3-10c18/19o		extr 7, chlo 4, E.R. 2, chlo_mito 2	extr 19, mito 3, E.R. 3
A08G52799		A08	111238181	111238411	230	-	231	76	NA	NA	NA	NA	NA	hypothetical protein GOBAR_AA02418 [Gossypium barbadense]	Orth34	Orth121	Orth215	0.861099	0.138901	CS pos: 26-27. IGS-AT. Pr: 0.2669		19.88	19.88	1	i7-29o		0	Y	n7-20c38/39o		extr 7, vacu 4, chlo 2, E.R._vacu 2	extr 13, mito 5, plas 5, nucl 2
A08G52815	GhSec021	A08	111620134	111620385	251	+	252	83	NA	NA	NA	NA	NA	NA	Unique	Unique	Unique	0.903009	0.096991	CS pos: 22-23. VMG-VS. Pr: 0.4017		1.94	1.94	0	o		0	Y	n2-13c18/19o		extr 9, chlo 2, vacu 2	plas 17, extr 5, mito 3
A08G52889		A08	112815313	112816623	1310	-	759	252	{IPR007112; Expansin/pollen allergen, DPBB domain} {IPR007117; Expansin, cellulose-binding-like domain} {IPR007118; Expansin/Lol pI} {IPR009009; RlpA-like protein, double-psi beta-barrel domain} {IPR036749; Expansin, cellulose-binding-like domain superfamily} {IPR036908; RlpA-like domain superfamily}	{GO:0005576; extracellular region; cellular_component}	NA	NA	NA	hypothetical protein GOBAR_AA24113 [Gossypium barbadense]	Orth237	Orth350	Orth366	0.993639	0.006361	CS pos: 24-25. VVA-ET. Pr: 0.9004		3.11	3.1	0	o		0	Y	n7-17c24/25o		extr 4, vacu 4, E.R. 2, golg 2, chlo 1, nucl 1, golg_plas 1, E.R._plas 1, cyto_E.R. 1	extr 27
A08G52935		A08	113488202	113489301	1099	+	750	249	{IPR005795; Major pollen allergen Lol pI} {IPR007112; Expansin/pollen allergen, DPBB domain} {IPR007117; Expansin, cellulose-binding-like domain} {IPR007118; Expansin/Lol pI} {IPR009009; RlpA-like protein, double-psi beta-barrel domain} {IPR036749; Expansin, cellulose-binding-like domain superfamily} {IPR036908; RlpA-like domain superfamily}	{GO:0005576; extracellular region; cellular_component} {GO:0019953; sexual reproduction; biological_process}	NA	NA	NA	expansin-like B1 [Gossypium hirsutum]	Orth237	Orth192	Orth71	0.996068	0.003932	CS pos: 25-26. CYS-DN. Pr: 0.7356		1.49	1.48	0	o		0	Y	n10-19c25/26o		extr 6, vacu 4, golg 2, E.R._vacu 2	extr 26
A08G52946		A08	113728668	113729249	581	-	495	164	NA	NA	NA	NA	NA	hypothetical protein GOBAR_AA25051 [Gossypium barbadense]	Orth305	Orth357	Unique	0.874585	0.125415	CS pos: 25-26. ANA-FG. Pr: 0.6727		22.85	22.75	1	o4-26i		0	Y	n6-16c34/35o		extr 12, nucl 1, cyto 1, cyto_nucl 1	mito 12, nucl 8.5, cyto_nucl 7.5, cyto 5.5
A08G52947		A08	113770485	113771073	588	-	492	163	NA	NA	NA	NA	NA	anther-specific protein LAT52-like [Gossypium hirsutum]	Orth305	Orth357	Unique	0.788919	0.211081	CS pos: 25-26. ANA-VG. Pr: 0.6485		22.76	22.76	1	o4-26i		0	Y	n6-17c25/26o		extr 10, cyto 2, chlo 1, nucl 1, cyto_pero 1, cyto_E.R. 1, cyto_plas 1	cyto_nucl 10, nucl 9, cyto 9, mito 6
A08G53225		A08	118651383	118652585	1202	-	1203	400	{IPR001611; Leucine-rich repeat} {IPR013210; Leucine-rich repeat-containing N-terminal, plant-type} {IPR032675; Leucine-rich repeat domain superfamily}	{GO:0005515; protein binding; molecular_function}	NA	NA	NA	probably inactive leucine-rich repeat receptor-like protein kinase IMK2 [Durio zibethinus]	Orth48	Unique	Unique	0.560598	0.439402	CS pos: 28-29. AFA-IL. Pr: 0.3861		20.82	20.82	1	i9-31o		0	Y	n9-20c28/29o		extr 4, vacu 4, chlo 3, nucl 1, E.R. 1, golg 1	extr 19, golg 4, E.R. 2
A08G53330		A08	119900993	119901425	432	-	433	145	{IPR010264; Plant self-incompatibility S1}	NA	NA	NA	NA	uncharacterized protein LOC107942542 [Gossypium hirsutum]	Orth216	Orth126	Orth400	0.871182	0.128818	CS pos: 25-26. IAS-SS. Pr: 0.2234		9.26	6.86	0	o		0	Y	n8-19c24/25o		extr 10, vacu 2, cyto 1, E.R. 1, cyto_E.R. 1	extr 15, golg 5, E.R. 4, plas 2
A08G53331		A08	119904394	119904870	476	-	477	158	{IPR010264; Plant self-incompatibility S1}	NA	NA	NA	NA	uncharacterized protein LOC107942541 [Gossypium hirsutum]	Orth216	Orth126	Orth400	0.846631	0.153369	CS pos: 26-27. VSS-SS. Pr: 0.4260		13.51	13.21	0	o		0	Y	n8-19c28/29o		extr 8, vacu 3, E.R. 2	extr 14, E.R. 5, golg 4, mito 1, plas 1, pero 1, vacu 1
A08G53336		A08	120028000	120028365	365	-	366	121	{IPR010264; Plant self-incompatibility S1}	NA	NA	NA	NA	hypothetical protein GOBAR_AA06033 [Gossypium barbadense]	Orth216	Orth126	Orth216	0.9729	0.0271	CS pos: 23-24. ITS-SS. Pr: 0.2283		20.24	7.35	0	o		0	Y	n10-21c26/27o		extr 7, vacu 4, chlo 1, cyto 1, mito 1, chlo_mito 1	extr 9, E.R. 8, plas 4, golg 3, mito 1, pero 1, vacu 1
A08G53337		A08	120049973	120050338	365	-	366	121	{IPR010264; Plant self-incompatibility S1}	NA	NA	NA	NA	hypothetical protein GOBAR_AA06033 [Gossypium barbadense]	Orth216	Orth126	Orth216	0.9729	0.0271	CS pos: 23-24. ITS-SS. Pr: 0.2283		20.24	7.35	0	o		0	Y	n10-21c26/27o		extr 7, vacu 4, chlo 1, cyto 1, mito 1, chlo_mito 1	extr 9, E.R. 8, plas 4, golg 3, mito 1, pero 1, vacu 1
A08G53338		A08	120061788	120062246	458	-	459	152	{IPR010264; Plant self-incompatibility S1}	NA	NA	NA	NA	uncharacterized protein LOC108465807 [Gossypium arboreum]	Orth216	Orth126	Orth36	0.925808	0.074192	CS pos: 25-26. IDS-SS. Pr: 0.2960		16.77	15.76	0	o		0	Y	n8-23c28/29o		extr 11, vacu 2	extr 14, golg 7, vacu 3, E.R. 2
A08G53343	GhSec022	A08	120123879	120124376	497	-	498	165	NA	NA	NA	NA	NA	glycine-rich cell wall structural protein-like [Solanum tuberosum]	Unique	Unique	Unique	0.998312	0.001688	CS pos: 21-22. ASA-RN. Pr: 0.7734		92.46	22.41	0	o		0	Y	n6-17c21/22o		extr 9, chlo 3, mito 1, vacu 1	extr 25
A08G53389		A08	120588531	120589048	517	-	297	98	NA	NA	NA	NA	NA	Dyslexia-associated protein [Gossypium arboreum]	Orth162	Orth275	Orth351	0.999165	0.000835	CS pos: 22-23. SNS-KA. Pr: 0.5133		14.18	14.18	1	o4-21i		0	Y	n6-17c22/23o		extr 13	extr 19, E.R. 5, golg 3
A08G53392		A08	120634660	120635191	531	+	306	101	NA	NA	NA	NA	NA	uncharacterized protein LOC107940127 [Gossypium hirsutum]	Orth162	Orth275	Orth351	0.997501	0.002499	CS pos: 27-28. SDA-CT. Pr: 0.4216		19.72	19.72	1	o4-23i		0	Y	n9-20c25/26o		extr 12, vacu 1, E.R. 1, E.R._vacu 1	extr 21, E.R. 3, mito 1, plas 1, golg 1
A08G53631		A08	123255309	123257553	2244	+	1110	369	{IPR001087; GDSL lipase/esterase} {IPR035669; GDSL lipase/esterase-like, plant} {IPR036514; SGNH hydrolase superfamily}	{GO:0016788; hydrolase activity, acting on ester bonds; molecular_function}	NA	NA	NA	GDSL esterase/lipase At5g18430-like [Durio zibethinus]	Orth168	Orth406	Orth258	0.986993	0.013007	CS pos: 28-29. VEA-AR. Pr: 0.4708		23.46	17.87	1	i7-29o		0	Y	n4-15c20/21o		extr 7, mito 2, chlo 1, nucl 1, plas 1, vacu 1, E.R. 1, cyto_mito 1, nucl_plas 1, E.R._vacu 1, E.R._plas 1	extr 22, plas 3
A08G53675	GhSec023	A08	123728486	123729052	566	-	567	188	{IPR008502; Prolamin-like domain}	NA	NA	NA	NA	uncharacterized protein LOC108468692 [Gossypium arboreum]	Unique	Unique	Unique	0.998758	0.001242	CS pos: 26-27. VAA-DR. Pr: 0.6467		15.8	15.76	0	o		0	Y	n4-19c26/27o		extr 10, vacu 2, cyto 1, plas 1, E.R._vacu 1, cyto_plas 1	extr 22, E.R. 2, plas 1, golg 1, vacu 1
A08G53680		A08	123780979	123781437	458	-	459	152	{IPR021109; Aspartic peptidase domain superfamily} {IPR032861; Xylanase inhibitor, N-terminal} {IPR033121; Peptidase family A1 domain}	NA	NA	NA	NA	NA	Orth302	Unique	Unique	0.833149	0.166851	CS pos: 20-21. TDA-QN. Pr: 0.8099		0.08	0.06	0	o		0	Y	n4-15c20/21o		extr 8, vacu 3, chlo 1, E.R. 1, golg 1	extr 16, E.R. 5, plas 3, mito 2
A08G53681		A08	123783879	123785159	1280	-	1281	426	{IPR001969; Aspartic peptidase, active site} {IPR021109; Aspartic peptidase domain superfamily} {IPR032799; Xylanase inhibitor, C-terminal} {IPR032861; Xylanase inhibitor, N-terminal} {IPR033121; Peptidase family A1 domain} {IPR034161; Pepsin-like domain, plant}	{GO:0004190; aspartic-type endopeptidase activity; molecular_function} {GO:0006508; proteolysis; biological_process}	K01381	PEP4	saccharopepsin	hypothetical protein GOBAR_AA24755 [Gossypium barbadense]	Orth302	Orth156	Orth321	0.984571	0.015429	CS pos: 19-20. IEA-QK. Pr: 0.9031		0.07	0.06	0	o		0	Y	n3-14c19/20o		extr 5, vacu 2, E.R. 2, golg 2, E.R._vacu 2	extr 25
A08G53688		A08	123914916	123916337	1421	-	1044	347	{IPR001087; GDSL lipase/esterase} {IPR035669; GDSL lipase/esterase-like, plant} {IPR036514; SGNH hydrolase superfamily}	{GO:0016788; hydrolase activity, acting on ester bonds; molecular_function}	NA	NA	NA	GDSL esterase/lipase At5g22810 [Theobroma cacao]	Orth68	Orth378	Orth272	0.995436	0.004564	CS pos: 19-20. VKG-QF. Pr: 0.9154		9.83	6.99	0	o		0	Y	n3-14c19/20o		extr 7, chlo 2, E.R. 2, nucl 1, mito 1, plas 1, nucl_plas 1, E.R._vacu 1, mito_plas 1, cyto_E.R. 1	extr 27
A08G53714		A08	124133223	124133762	539	-	540	179	{IPR004265; Dirigent protein}	NA	NA	NA	NA	hypothetical protein GOBAR_AA21647 [Gossypium barbadense]	Orth20	Orth27	Orth65	0.995114	0.004886	CS pos: 22-23. VQS-QY. Pr: 0.9207		20.27	3.08	0	o		0	Y	n4-15c22/23o		extr 8, vacu 3, chlo 1, cyto 1, mito 1, chlo_mito 1	extr 17, E.R. 5, mito 3
A08G53719		A08	124153275	124154354	1079	+	1014	337	{IPR000490; Glycoside hydrolase family 17} {IPR017853; Glycoside hydrolase superfamily}	{GO:0004553; hydrolase activity, hydrolyzing O-glycosyl compounds; molecular_function} {GO:0005975; carbohydrate metabolic process; biological_process}	NA	NA	NA	hypothetical protein GOBAR_AA21645 [Gossypium barbadense]	Orth304	Orth345	Orth383	0.996426	0.003574	CS pos: 25-26. ADG-RD. Pr: 0.5295		1.33	0.87	0	o		0	Y	n5-20c25/26o		extr 5, E.R. 5, mito 2, cyto 1, vacu 1, chlo_mito 1, cyto_mito 1, mito_plas 1	extr 24, plas 2
A08G53720		A08	124175893	124180080	4187	+	1857	618	{IPR003593; AAA+ ATPase domain} {IPR003959; ATPase, AAA-type, core} {IPR021911; ATPase family AAA domain-containing protein 3, domain of unknown function DUF3523} {IPR027417; P-loop containing nucleoside triphosphate hydrolase}	{GO:0005524; ATP binding; molecular_function}	K17681	ATAD3A_B	ATPase family AAA domain-containing protein 3A/B	ATPase family AAA domain-containing protein 3-B-like [Gossypium hirsutum]	Orth224	Orth323	Orth37	0.680179	0.319821	CS pos: 18-19. ASA-SS. Pr: 0.2141		0.86	0.36	0	o		0	Y	n4-15c33/34o		extr 6, vacu 2, E.R. 1.5, E.R._plas 1.5, chlo 1, nucl 1, mito 1, golg 1, chlo_mito 1	mito 10, extr 10, nucl 2, cyto 2, cyto_nucl 2, pero 2, cyto_pero 2
A08G53835		A08	125333634	125335654	2020	-	1215	404	{IPR001087; GDSL lipase/esterase} {IPR036514; SGNH hydrolase superfamily}	{GO:0016788; hydrolase activity, acting on ester bonds; molecular_function}	NA	NA	NA	GDSL esterase/lipase At3g48460-like [Gossypium hirsutum]	Orth157	Unique	Unique	0.88939	0.11061	CS pos: 24-25. SIA-LH. Pr: 0.7193		22.69	22.66	1	i7-29o		1	0	i7-28o		extr 6, vacu 3, golg 2, E.R._vacu 2	plas 11, extr 7, E.R. 5, golg 2
A08G53865		A08	125599323	125599622	299	+	300	99	{IPR001360; Glycoside hydrolase family 1} {IPR017853; Glycoside hydrolase superfamily}	{GO:0004553; hydrolase activity, hydrolyzing O-glycosyl compounds; molecular_function} {GO:0005975; carbohydrate metabolic process; biological_process}	NA	NA	NA	NA	Unique	Unique	Unique	0.910861	0.089139	CS pos: 26-27. SHC-QS. Pr: 0.5275		21.09	21.09	1	o4-26i		0	Y	n9-22c26/27o		extr 9, chlo 4	nucl 7, extr 7, mito 6, cyto 3, pero 2, E.R. 2
A09G54153		A09	813743	815524	1781	-	1167	388	{IPR008183; Aldose 1-/Glucose-6-phosphate 1-epimerase} {IPR011013; Galactose mutarotase-like domain superfamily} {IPR014718; Glycoside hydrolase-type carbohydrate-binding} {IPR015443; Aldose 1-epimerase}	{GO:0003824; catalytic activity; molecular_function} {GO:0005975; carbohydrate metabolic process; biological_process} {GO:0016853; isomerase activity; molecular_function} {GO:0019318; hexose metabolic process; biological_process} {GO:0030246; carbohydrate binding; molecular_function}	K01785	galM, GALM	aldose 1-epimerase	aldose 1-epimerase-like [Gossypium hirsutum]	Orth123	Orth144	Orth19	0.99746	0.00254	CS pos: 21-22. VNG-EK. Pr: 0.9102		3.32	3.29	0	o		0	Y	n4-16c21/22o		extr 3, vacu 3, chlo 2, cyto 2, E.R. 2, cyto_E.R. 2	extr 21, golg 3, E.R. 2
A09G54162		A09	863232	864288	1056	+	510	169	{IPR008183; Aldose 1-/Glucose-6-phosphate 1-epimerase} {IPR011013; Galactose mutarotase-like domain superfamily} {IPR014718; Glycoside hydrolase-type carbohydrate-binding}	{GO:0003824; catalytic activity; molecular_function} {GO:0005975; carbohydrate metabolic process; biological_process} {GO:0016853; isomerase activity; molecular_function} {GO:0030246; carbohydrate binding; molecular_function}	K01785	galM, GALM	aldose 1-epimerase	aldose 1-epimerase-like [Gossypium hirsutum]	Orth123	Orth195	Unique	0.991494	0.008506	CS pos: 21-22. VNG-KK. Pr: 0.8841		14.99	14.97	1	o4-21i		0	Y	n4-16c21/22o		extr 8, chlo 2, vacu 2, cyto 1, mito 1, E.R._vacu 1	extr 20, golg 4, E.R. 3
A09G54242		A09	1586561	1588828	2267	-	741	246	{IPR008183; Aldose 1-/Glucose-6-phosphate 1-epimerase} {IPR011013; Galactose mutarotase-like domain superfamily} {IPR014718; Glycoside hydrolase-type carbohydrate-binding}	{GO:0003824; catalytic activity; molecular_function} {GO:0005975; carbohydrate metabolic process; biological_process} {GO:0016853; isomerase activity; molecular_function} {GO:0030246; carbohydrate binding; molecular_function}	K01785	galM, GALM	aldose 1-epimerase	aldose 1-epimerase-like [Gossypium arboreum]	Orth123	Orth195	Unique	0.991474	0.008526	CS pos: 21-22. VNG-KK. Pr: 0.8811		12.36	12.07	1	o4-21i		0	Y	n4-16c21/22o		extr 7, chlo 2, mito 2, vacu 2, chlo_mito 2	E.R. 9, extr 7, golg 7, vacu 2
A09G54248		A09	1638670	1640448	1778	+	1167	388	{IPR008183; Aldose 1-/Glucose-6-phosphate 1-epimerase} {IPR011013; Galactose mutarotase-like domain superfamily} {IPR014718; Glycoside hydrolase-type carbohydrate-binding} {IPR015443; Aldose 1-epimerase}	{GO:0003824; catalytic activity; molecular_function} {GO:0005975; carbohydrate metabolic process; biological_process} {GO:0016853; isomerase activity; molecular_function} {GO:0019318; hexose metabolic process; biological_process} {GO:0030246; carbohydrate binding; molecular_function}	K01785	galM, GALM	aldose 1-epimerase	aldose 1-epimerase-like [Gossypium hirsutum]	Orth123	Orth144	Orth19	0.99746	0.00254	CS pos: 21-22. VNG-EK. Pr: 0.9102		3.32	3.29	0	o		0	Y	n4-16c21/22o		extr 3, vacu 3, chlo 2, cyto 2, E.R. 2, cyto_E.R. 2	extr 21, golg 3, E.R. 2
A09G54284		A09	1919021	1919380	359	+	360	119	NA	NA	NA	NA	NA	hypothetical protein GOBAR_DD11845 [Gossypium barbadense]	Orth57	Orth148	Orth97	0.515423	0.484577	CS pos: 23-24. VIG-HI. Pr: 0.4436		23.37	21.89	1	i7-29o		0	Y	n7-18c23/24o		extr 4, mito 3, vacu 2, E.R. 2, chlo_mito 2, E.R._vacu 2	plas 12, E.R. 6, mito 4, extr 2, golg 2, cyto_mito 2, mito_nucl 2
A09G54307		A09	2084130	2084381	251	+	252	83	NA	NA	NA	NA	NA	hypothetical protein GOBAR_DD22530 [Gossypium barbadense]	Orth45	Orth196	Orth289	0.865167	0.134833	CS pos: 28-29. TLG-TG. Pr: 0.5120		22.05	22.05	1	o10-32i		0	Y	n7-17c22/23o		extr 8, chlo 2, cyto 2, vacu 2	extr 10, cyto 9, mito 6
A09G54367		A09	2674467	2674718	251	-	252	83	NA	NA	NA	NA	NA	hypothetical protein GOBAR_DD22530 [Gossypium barbadense]	Orth45	Orth196	Orth289	0.865752	0.134248	CS pos: 28-29. TLG-TG. Pr: 0.5115		22.05	22.05	1	o10-32i		0	Y	n7-17c22/23o		extr 8, chlo 2, cyto 2, vacu 2	cyto 10, extr 10, mito 5, cyto_pero 5
A09G54433		A09	3246553	3250160	3607	+	1467	488	{IPR025287; Wall-associated receptor kinase, galacturonan-binding domain}	{GO:0030247; polysaccharide binding; molecular_function}	K04733	IRAK4	interleukin-1 receptor-associated kinase 4	hypothetical protein GOBAR_AA40136 [Gossypium barbadense]	Orth84	Orth31	Orth414	0.998738	0.001262	CS pos: 24-25. LQA-AE. Pr: 0.9200		21.2	21.11	1	i5-27o		0	Y	n5-19c24/25o		extr 6, nucl 3, chlo 2, cyto_nucl 2, nucl_plas 2	extr 14, nucl 6, cyto 3.5, cyto_mito 3, mito 1.5
A09G54439		A09	3280963	3281301	338	-	339	112	NA	NA	NA	NA	NA	hypothetical protein GOBAR_AA07312 [Gossypium barbadense]	Orth212	Orth362	Orth248	0.906589	0.093411	CS pos: 30-31. SIA-DP. Pr: 0.4006		17.62	17.62	1	i7-29o		0	Y	n5-23c30/31o		extr 10, nucl 1, mito 1, plas 1, vacu 1, nucl_plas 1, mito_plas 1	extr 21, plas 2, nucl 1, mito 1, E.R. 1, golg 1, mito_nucl 1
A09G54441		A09	3295212	3295616	404	-	405	134	NA	NA	NA	NA	NA	hypothetical protein GOBAR_AA07312 [Gossypium barbadense]	Orth212	Orth362	Orth248	0.853844	0.146156	CS pos: 30-31. SIA-DP. Pr: 0.2044		15.93	15.89	0	o		0	Y	n3-21c30/31o		extr 10, chlo 1, nucl 1, plas 1, vacu 1, nucl_plas 1	extr 18, nucl 2, plas 2, E.R. 2, mito 1, cyto_nucl 1, pero 1, golg 1
A09G54442		A09	3302821	3306222	3401	+	1494	497	{IPR025287; Wall-associated receptor kinase, galacturonan-binding domain}	{GO:0030247; polysaccharide binding; molecular_function}	K04733	IRAK4	interleukin-1 receptor-associated kinase 4	hypothetical protein GOBAR_AA07313 [Gossypium barbadense]	Orth84	Orth31	Orth414	0.997437	0.002563	CS pos: 25-26. LQA-AE. Pr: 0.4778		21.77	21.67	1	i5-27o		0	Y	n5-20c25/26o		extr 8, chlo 2, cyto 2, vacu 1, E.R. 1, cyto_nucl 1, chlo_mito 1, E.R._vacu 1, cyto_pero 1, cyto_plas 1	extr 25
A09G54445		A09	3346607	3347308	701	+	702	233	{IPR025287; Wall-associated receptor kinase, galacturonan-binding domain}	{GO:0030247; polysaccharide binding; molecular_function}	NA	NA	NA	hypothetical protein B456_006G0192001, partial [Gossypium raimondii]	Orth84	Orth289	Orth77	0.993184	0.006816	CS pos: 29-30. LQA-AE. Pr: 0.7142		22.26	20.72	1	i7-29o		0	Y	n5-24c29/30o		extr 6, vacu 3, chlo 2, nucl 1, cyto 1, mito 1, cyto_nucl 1	extr 11, mito 8, golg 3, plas 2, E.R. 2
A09G54460		A09	3503086	3503820	734	+	735	244	{IPR025287; Wall-associated receptor kinase, galacturonan-binding domain}	{GO:0030247; polysaccharide binding; molecular_function}	NA	NA	NA	hypothetical protein GOBAR_AA07321 [Gossypium barbadense]	Orth84	Orth289	Orth77	0.997518	0.002482	CS pos: 25-26. LQA-AE. Pr: 0.7101		20.61	20.42	1	i7-26o		0	Y	n5-20c25/26o		extr 9, cyto 2, chlo 1, nucl 1, vacu 1, cyto_pero 1, cyto_E.R. 1, cyto_plas 1	extr 25
A09G54467		A09	3582793	3583488	695	+	696	231	{IPR025287; Wall-associated receptor kinase, galacturonan-binding domain}	{GO:0030247; polysaccharide binding; molecular_function}	NA	NA	NA	wall-associated receptor kinase-like 17 [Gossypium hirsutum]	Orth84	Orth289	Orth77	0.997809	0.002191	CS pos: 25-26. FQA-AE. Pr: 0.4815		17.72	17.5	0	o		0	Y	n9-20c25/26o		extr 4, cyto 2, mito 2, golg 2, plas 1.5, cyto_nucl 1.5, chlo_mito 1.5, E.R._plas 1.5	extr 12, mito 11, plas 2
A09G54515		A09	4002854	4003545	691	+	321	106	{IPR003854; Gibberellin regulated protein}	NA	NA	NA	NA	gibberellin-regulated protein 4-like [Gossypium hirsutum]	Orth182	Orth169	Orth364	0.995834	0.004166	CS pos: 24-25. VMA-SH. Pr: 0.6549		20.81	20.81	1	o5-27i		0	Y	n4-15c24/25o		extr 10, vacu 3	extr 14, mito 5, E.R. 4, plas 2, golg 2
A09G54529		A09	4177055	4179446	2391	+	1128	375	{IPR005199; Glycoside hydrolase, family 79} {IPR017853; Glycoside hydrolase superfamily}	{GO:0016020; membrane; cellular_component} {GO:0016798; hydrolase activity, acting on glycosyl bonds; molecular_function}	K07964	HPSE	heparanase	heparanase-like protein 2 [Gossypium hirsutum]	Orth161	Orth171	Orth345	0.99302	0.00698	CS pos: 21-22. SST-QN. Pr: 0.4352		2.64	0.05	0	o		0	Y	n5-13c21/22o		extr 6, chlo 4, cyto 2, chlo_mito 2	extr 23, mito 3
A09G54559		A09	4326257	4331639	5382	+	1425	474	{IPR005199; Glycoside hydrolase, family 79} {IPR017853; Glycoside hydrolase superfamily}	{GO:0016020; membrane; cellular_component} {GO:0016798; hydrolase activity, acting on glycosyl bonds; molecular_function}	K07964	HPSE	heparanase	hypothetical protein GOBAR_AA21532 [Gossypium barbadense]	Orth161	Orth171	Orth345	0.994633	0.005367	CS pos: 21-22. SST-QN. Pr: 0.4336		0.66	0.05	0	o		0	Y	n5-13c21/22o		extr 5, vacu 3, chlo 2, nucl 1, cyto 1, mito 1, plas 1, cyto_nucl 1, nucl_plas 1, mito_plas 1, cyto_plas 1	extr 16, E.R. 4, cyto 2.5, cyto_nucl 2.5, golg 2
A09G54565		A09	4390879	4392285	1406	+	1140	379	{IPR000743; Glycoside hydrolase, family 28} {IPR006626; Parallel beta-helix repeat} {IPR011050; Pectin lyase fold/virulence factor} {IPR012334; Pectin lyase fold}	{GO:0004650; polygalacturonase activity; molecular_function} {GO:0005975; carbohydrate metabolic process; biological_process}	K01213	E3.2.1.67	galacturan 1,4-alpha-galacturonidase	exopolygalacturonase-like [Gossypium raimondii]	Orth98	Unique	Unique	0.985667	0.014333	CS pos: 21-22. AQG-VR. Pr: 0.7207		26.86	25.17	1	i5-22o		0	Y	n3-14c19/20o		extr 6, chlo 5, vacu 3	extr 24, nucl 1, E.R. 1, golg 1
A09G54892		A09	7264506	7264963	457	-	369	122	NA	NA	NA	NA	NA	hypothetical protein GOBAR_AA00735 [Gossypium barbadense]	Orth186	Orth180	Orth290	0.652211	0.347789	CS pos: 36-37. TTA-DD. Pr: 0.2896		22.28	22.17	1	i12-34o		1	0	i12-33o		extr 8, chlo 2, nucl 2, cyto 1, E.R. 1, chlo_mito 1, cysk_nucl 1, nucl_plas 1, cyto_E.R. 1	extr 15, cyto 5, mito 4, vacu 2, mito_nucl 2
A09G55089		A09	9340276	9341230	954	-	537	178	NA	NA	NA	NA	NA	gibberellin-regulated protein 14 [Theobroma cacao]	Orth300	Orth101	Orth163	0.996473	0.003527	CS pos: 22-23. VSS-YE. Pr: 0.9541		0.23	0.23	0	o		0	Y	n5-16c22/23o		extr 9, cyto 2, vacu 2	extr 21, E.R. 4
A09G55170		A09	10389272	10389865	593	+	279	92	NA	NA	NA	NA	NA	hypothetical protein GOBAR_AA16801 [Gossypium barbadense]	Unique	Unique	Unique	0.567561	0.432439	CS pos: 23-24. LEG-RP. Pr: 0.4402		0.2	0.18	0	o		0	0	o		extr 4, vacu 4, chlo 3, nucl 1, plas 1, golg 1, nucl_plas 1, golg_plas 1	extr 22, mito 1, plas 1, E.R. 1, golg 1, vacu 1
A09G55348		A09	13425134	13426527	1393	-	1224	407	{IPR002022; Pectate lyase} {IPR011050; Pectin lyase fold/virulence factor} {IPR012334; Pectin lyase fold} {IPR018082; AmbAllergen}	NA	K01728	pel	pectate lyase	pectate lyase-like [Manihot esculenta]	Orth148	Orth349	Orth315	0.987497	0.012503	CS pos: 23-24. NLA-SS. Pr: 0.4136		2.74	2.68	0	o		0	Y	n9-19c23/24o		extr 6, chlo 5, vacu 2	extr 18, nucl 4, cyto 2.5, cyto_mito 2.5
A09G55897		A09	30817143	30817454	311	+	312	103	{IPR018392; LysM domain}	NA	NA	NA	NA	uncharacterized protein LOC108455628 [Gossypium arboreum]	Orth137	Orth170	Orth305	0.78064	0.21936	CS pos: 30-31. ISA-NS. Pr: 0.5685		22.01	22.01	1	o10-32i		0	Y	n14-25c30/31o		extr 10, chlo 3	extr 15, cyto 8, cyto_nucl 5.5
A09G57398		A09	47577446	47577727	281	-	282	93	{IPR016140; Bifunctional inhibitor/plant lipid transfer protein/seed storage helical domain} {IPR033872; Non-specific lipid-transfer protein type 2} {IPR036312; Bifunctional inhibitor/plant lipid transfer protein/seed storage helical domain superfamily}	{GO:0006869; lipid transport; biological_process}	NA	NA	NA	non-specific lipid-transfer protein 2-like [Gossypium hirsutum]	Orth324	Orth45	Orth2	0.999399	0.000601	CS pos: 19-20. AEA-VG. Pr: 0.3080		20.84	20.84	1	i5-27o		0	Y	n6-17c25/26o		extr 12, chlo 1, vacu 1	extr 22, golg 3
A09G57432		A09	47904485	47904853	368	+	222	73	NA	NA	NA	NA	NA	uncharacterized protein LOC105797857 isoform X1 [Gossypium raimondii]	Unique	Unique	Unique	0.943212	0.056788	CS pos: 30-31. VAA-DI. Pr: 0.6194		21.15	21.15	1	i7-29o		0	Y	n10-21c30/31o		extr 4, vacu 4, E.R. 3, nucl 1, cyto 1, golg 1, cyto_nucl 1	extr 11, E.R. 8, plas 3, golg 3
A09G57750	GhSec156	A09	50026937	50027731	794	-	795	264	NA	NA	NA	NA	NA	glycine-rich cell wall structural protein-like [Theobroma cacao]	Unique	Unique	Unique	0.677445	0.322555	CS pos: 24-25. IVA-DH. Pr: 0.5760		21.77	21.59	1	i7-29o		0	Y	n7-18c24/25o		extr 9, vacu 3, chlo 1, cyto 1	extr 26
A09G57798		A09	50276555	50276995	440	+	441	146	{IPR010264; Plant self-incompatibility S1}	NA	NA	NA	NA	uncharacterized protein LOC107917166 [Gossypium hirsutum]	Orth216	Orth384	Orth164	0.844049	0.155951	CS pos: 24-25. AFS-VS. Pr: 0.6155		13.65	13.58	0	o		0	Y	n8-19c24/25o		extr 11, cyto 1, mito 1, plas 1, mito_plas 1, cyto_plas 1	golg 9, extr 7, E.R. 7, plas 4
A09G57808		A09	50308673	50309107	434	+	435	144	{IPR010264; Plant self-incompatibility S1}	NA	NA	NA	NA	uncharacterized protein LOC107917165 [Gossypium hirsutum]	Orth216	Orth384	Orth79	0.879937	0.120063	CS pos: 23-24. AIA-AS. Pr: 0.5680		17.95	17.58	1	i7-24o		0	Y	n7-18c23/24o		extr 12, chlo 1, E.R. 1	E.R. 10, golg 6, plas 3, extr 3, mito 2, cyto 1, pero 1, vacu 1, mito_nucl 1, cyto_pero 1
A09G58492		A09	57265775	57269534	3759	-	1068	355	{IPR002921; Fungal lipase-like domain} {IPR029058; Alpha/Beta hydrolase fold}	{GO:0006629; lipid metabolic process; biological_process}	NA	NA	NA	lipase-like [Gossypium hirsutum]	Orth193	Orth259	Orth271	0.970835	0.029165	CS pos: 21-22. SCG-RE. Pr: 0.7791		4.08	4.01	0	o		0	Y	n6-16c21/22o		extr 6, cyto 3, chlo 2, vacu 2, cyto_E.R. 2	extr 20, E.R. 4, golg 2
A09G58514		A09	57972673	57972968	295	-	207	68	NA	NA	NA	NA	NA	uncharacterized protein LOC107888938 [Gossypium hirsutum]	Orth225	Orth312	Orth335	0.5294	0.4706	CS pos: 22-23. GLA-FP. Pr: 0.2942		22.33	22.33	1	i7-29o		0	Y	n7-17c22/23o		extr 10, chlo 1, cyto 1, mito 1, vacu 1, chlo_mito 1	extr 16, mito 4, plas 3, E.R. 3
A09G58523		A09	58120024	58120383	359	-	360	119	NA	NA	NA	NA	NA	hypothetical protein GOBAR_DD11845 [Gossypium barbadense]	Orth57	Orth148	Orth97	0.710366	0.289634	CS pos: 23-24. VLG-HI. Pr: 0.6658		22.97	21.45	1	i7-29o		0	Y	n7-18c23/24o		extr 3, E.R. 3, mito 2, golg 2, E.R._vacu 2, cyto_E.R. 2	plas 8, E.R. 8, golg 4, extr 3, mito 2
A09G58574		A09	59742872	59744261	1389	+	525	174	{IPR000528; Plant lipid transfer protein/Par allergen} {IPR016140; Bifunctional inhibitor/plant lipid transfer protein/seed storage helical domain} {IPR036312; Bifunctional inhibitor/plant lipid transfer protein/seed storage helical domain superfamily}	{GO:0006869; lipid transport; biological_process} {GO:0008289; lipid binding; molecular_function}	NA	NA	NA	non-specific lipid-transfer protein-like [Gossypium hirsutum]	Orth173	Orth244	Orth291	0.944934	0.055066	CS pos: 26-27. VHA-IT. Pr: 0.9100		23.48	23.32	1	i7-29o		0	Y	n7-22c26/27o		extr 10, chlo 2, vacu 2	extr 15, plas 8, pero 2
A09G58738		A09	62781990	62782622	632	-	633	210	{IPR001929; Germin} {IPR006045; Cupin 1} {IPR011051; RmlC-like cupin domain superfamily} {IPR014710; RmlC-like jelly roll fold} {IPR019780; Germin, manganese binding site}	{GO:0030145; manganese ion binding; molecular_function} {GO:0045735; nutrient reservoir activity; molecular_function}	NA	NA	NA	hypothetical protein GOBAR_AA35398 [Gossypium barbadense]	Orth169	Orth222	Orth120	0.998436	0.001564	CS pos: 19-20. VLA-QD. Pr: 0.9841		0.33	0.13	0	o		0	Y	n4-12c19/20o		extr 6, cyto 2, mito 2, vacu 2, chlo 1, E.R. 1, cyto_nucl 1, cyto_mito 1, cyto_pero 1, mito_plas 1, cyto_plas 1	extr 25
A09G58813		A09	64128579	64128938	359	-	360	119	{IPR003245; Phytocyanin domain} {IPR008972; Cupredoxin} {IPR028871; Blue (type 1) copper protein, binding site}	{GO:0009055; electron transfer activity; molecular_function}	NA	NA	NA	basic blue protein-like [Gossypium hirsutum]	Orth102	Orth408	Orth3	0.993613	0.006387	CS pos: 23-24. SFA-AT. Pr: 0.9171		20.21	20.2	1	i7-29o		0	Y	n10-18c23/24o		extr 10, chlo 4	extr 13, mito 9, vacu 2, nucl 1, pero 1, E.R. 1
A09G58868		A09	65003326	65004488	1162	-	690	229	{IPR011893; Selenoprotein, Rdx-type} {IPR036249; Thioredoxin-like superfamily}	NA	K22366	SELENOT	thioredoxin reductase-like selenoprotein T	selT-like protein [Gossypium hirsutum]	Orth295	Orth28	Orth121	0.943162	0.056838	CS pos: 22-23. LLS-LF. Pr: 0.5002		42.82	16.82	0	o		0	Y	n6-17c22/23o		extr 3, E.R. 3, nucl 2, cyto 2, cyto_nucl 2, E.R._vacu 2, E.R._plas 2	plas 9, extr 8, E.R. 5, mito 4
A09G58876		A09	65108243	65108494	251	-	252	83	NA	NA	NA	NA	NA	NA	Unique	Unique	Unique	0.566161	0.433839	CS pos: 20-21. GLG-CL. Pr: 0.3887		11.39	10.72	0	o		0	Y	n7-15c20/21o		extr 7, chlo 4, cyto 1, mito 1, vacu 1	mito 8, extr 7, plas 6, nucl 2, cyto 2, cyto_nucl 2
A09G58900		A09	65423067	65423547	480	-	363	120	{IPR000528; Plant lipid transfer protein/Par allergen} {IPR016140; Bifunctional inhibitor/plant lipid transfer protein/seed storage helical domain} {IPR036312; Bifunctional inhibitor/plant lipid transfer protein/seed storage helical domain superfamily}	{GO:0006869; lipid transport; biological_process} {GO:0008289; lipid binding; molecular_function}	NA	NA	NA	hypothetical protein GOBAR_AA06988 [Gossypium barbadense]	Orth173	Orth339	Orth20	0.997386	0.002614	CS pos: 26-27. AKG-AI. Pr: 0.8999		17.46	17.45	1	i7-24o		0	Y	n9-19c26/27o		extr 12, vacu 2	extr 26
A09G58902		A09	65436097	65436578	481	-	363	120	{IPR000528; Plant lipid transfer protein/Par allergen} {IPR016140; Bifunctional inhibitor/plant lipid transfer protein/seed storage helical domain} {IPR036312; Bifunctional inhibitor/plant lipid transfer protein/seed storage helical domain superfamily}	{GO:0006869; lipid transport; biological_process} {GO:0008289; lipid binding; molecular_function}	NA	NA	NA	lipid transfer protein precursor [Gossypium herbaceum subsp. africanum]	Orth173	Orth339	Orth20	0.994294	0.005706	CS pos: 26-27. AEG-AI. Pr: 0.9370		10.88	10.88	0	o		0	Y	n9-19c26/27o		extr 12, vacu 2	extr 27
A09G58927		A09	66269653	66270155	502	+	240	79	NA	NA	NA	NA	NA	hypothetical protein F383_08119 [Gossypium arboreum]	Unique	Unique	Unique	0.779459	0.220541	CS pos: 34-35. VSG-NT. Pr: 0.7207		0.69	0.65	0	o		0	0	o		extr 7, chlo 3, nucl 3	mito 12, extr 10, nucl 2, cyto 2, cyto_nucl 2
A09G59028		A09	67975322	67978105	2783	-	1233	410	{IPR011042; Six-bladed beta-propeller, TolB-like} {IPR018119; Strictosidine synthase, conserved region} {IPR018247; EF-Hand 1, calcium-binding site}	{GO:0009058; biosynthetic process; biological_process} {GO:0016844; strictosidine synthase activity; molecular_function}	K21407	APMAP	adipocyte plasma membrane-associated protein	protein STRICTOSIDINE SYNTHASE-LIKE 3-like [Gossypium hirsutum]	Orth131	Orth253	Orth314	0.933812	0.066188	CS pos: 20-21. CGI-DP. Pr: 0.3762		4.5	4.46	0	o		0	Y	n4-14c18/19o		extr 4, E.R. 4, chlo 2, golg 2, E.R._vacu 2	extr 16, E.R. 5, golg 2, vacu 2
A09G59076		A09	68800248	68801510	1262	-	1176	391	{IPR009646; Root cap}	NA	NA	NA	NA	uncharacterized protein LOC105799301 [Gossypium raimondii]	Orth88	Orth257	Orth278	0.999484	0.000516	CS pos: 19-20. TEA-AI. Pr: 0.7894		13	12.94	0	o		0	Y	n5-15c19/20o		extr 7, vacu 4, golg 2, E.R._vacu 2	extr 19, golg 4, mito 2
A09G59204		A09	70606802	70607834	1032	+	318	105	NA	NA	NA	NA	NA	hypothetical protein GOBAR_AA02048 [Gossypium barbadense]	Unique	Unique	Unique	0.996157	0.003843	CS pos: 22-23. ASA-FS. Pr: 0.6752		18.5	18.37	1	o4-23i		0	Y	n3-14c20/21o		extr 11, chlo 2	extr 12, plas 9, E.R. 3, mito 2
A09G59259		A09	71559433	71560143	710	+	426	141	{IPR001148; Alpha carbonic anhydrase domain} {IPR036398; Alpha carbonic anhydrase domain superfamily}	NA	K01674	cah	carbonic anhydrase	alpha carbonic anhydrase 7-like [Gossypium hirsutum]	Orth309	Unique	Unique	0.970205	0.029795	CS pos: 23-24. LLA-CS. Pr: 0.3406		4.4	4.37	0	o		0	Y	n9-18c23/24o		extr 5, chlo 4, cyto 3, nucl 1, vacu 1	extr 16, cyto 5.5, cyto_nucl 4.5, nucl 2.5
A09G59318		A09	72259836	72260828	992	-	993	330	{IPR001611; Leucine-rich repeat} {IPR013210; Leucine-rich repeat-containing N-terminal, plant-type} {IPR032675; Leucine-rich repeat domain superfamily}	{GO:0005515; protein binding; molecular_function}	NA	NA	NA	polygalacturonase-inhibiting protein [Gossypium barbadense]	Orth152	Unique	Unique	0.996538	0.003462	CS pos: 22-23. SVS-DH. Pr: 0.6344		1.14	1.13	0	o		0	Y	n6-17c22/23o		extr 6, vacu 3, nucl 2, chlo 1, cyto 1, plas 1, cysk_nucl 1, cyto_plas 1	extr 12, E.R. 6, nucl 2.5, cyto_nucl 2.5, mito 2, golg 2
A09G59335		A09	72517119	72517379	260	-	261	86	NA	NA	NA	NA	NA	hypothetical protein GOBAR_AA26000 [Gossypium barbadense]	Unique	Unique	Unique	0.879043	0.120957	CS pos: 25-26. CSS-FC. Pr: 0.4429		16.85	16.85	1	o10-29i		0	Y	n10-21c25/26o		extr 12, mito 1, vacu 1	extr 11, mito 5, plas 5, E.R. 3, pero 2
A09G59481		A09	74589597	74590268	671	-	672	223	{IPR001929; Germin} {IPR006045; Cupin 1} {IPR011051; RmlC-like cupin domain superfamily} {IPR014710; RmlC-like jelly roll fold} {IPR019780; Germin, manganese binding site}	{GO:0030145; manganese ion binding; molecular_function} {GO:0045735; nutrient reservoir activity; molecular_function}	NA	NA	NA	germin-like protein subfamily 3 member 2 [Gossypium hirsutum]	Orth145	Orth398	Unique	0.993056	0.006944	CS pos: 23-24. SLA-SD. Pr: 0.8622		1.2	0.55	0	o		0	Y	n5-15c23/24o		extr 4, E.R. 4, cyto 2, E.R._plas 2, chlo 1, nucl 1, mito 1, vacu 1, chlo_mito 1, cyto_pero 1, cyto_plas 1	extr 11, mito 5, plas 5, E.R. 3, golg 2
A09G59551	GhSec024	A09	75402553	75403384	831	-	735	244	{IPR001938; Thaumatin family} {IPR037176; Osmotin/thaumatin-like superfamily}	NA	NA	NA	NA	thaumatin-like protein 1b [Gossypium hirsutum]	Orth64	Orth226	Unique	0.987994	0.012006	CS pos: 21-22. AQM-AT. Pr: 0.5178		10.69	10.69	0	o		0	Y	n6-16c21/22o		extr 10, chlo 1, mito 1, vacu 1, golg 1, chlo_mito 1	extr 27
A09G59736		A09	77180024	77180368	344	-	345	114	{IPR016140; Bifunctional inhibitor/plant lipid transfer protein/seed storage helical domain} {IPR036312; Bifunctional inhibitor/plant lipid transfer protein/seed storage helical domain superfamily}	NA	NA	NA	NA	hypothetical protein GOBAR_AA18275 [Gossypium barbadense]	Orth47	Orth255	Orth276	0.998013	0.001987	CS pos: 25-26. VDA-AG. Pr: 0.9364		7.58	7.57	0	o		0	Y	n7-17c25/26o		extr 13	extr 15, plas 5, E.R. 5
A09G59744		A09	77275212	77275772	560	-	561	186	{IPR006501; Pectinesterase inhibitor domain} {IPR035513; Invertase/pectin methylesterase inhibitor domain superfamily}	{GO:0004857; enzyme inhibitor activity; molecular_function}	NA	NA	NA	hypothetical protein GOBAR_AA06506 [Gossypium barbadense]	Orth25	Orth102	Orth165	0.969906	0.030094	CS pos: 24-25. SYG-LK. Pr: 0.9438		13.83	13.05	0	o		0	Y	n9-19c24/25o		extr 9, chlo 3, plas 1, E.R. 1, E.R._plas 1	extr 16, cyto 5, mito 3, E.R. 2
A09G59827		A09	78073538	78075571	2033	-	780	259	{IPR000719; Protein kinase domain} {IPR008271; Serine/threonine-protein kinase, active site} {IPR011009; Protein kinase-like domain superfamily}	{GO:0004672; protein kinase activity; molecular_function} {GO:0005524; ATP binding; molecular_function} {GO:0006468; protein phosphorylation; biological_process}	K13416	BAK1	brassinosteroid insensitive 1-associated receptor kinase 1	BRASSINOSTEROID INSENSITIVE 1-associated receptor kinase 1-like [Gossypium raimondii]	Orth231	Orth347	Orth372	0.976936	0.023064	CS pos: 24-25. VSG-NA. Pr: 0.7236		0.64	0.63	0	o		0	Y	n5-16c21/22o		extr 7, vacu 3, chlo 1, nucl 1, mito 1, E.R. 1, chlo_mito 1	extr 16, E.R. 4, plas 2, golg 2, mito 1, pero 1, vacu 1
A09G59832		A09	78114392	78114892	500	-	501	166	{IPR000823; Plant peroxidase} {IPR002016; Haem peroxidase, plant/fungal/bacterial} {IPR010255; Haem peroxidase} {IPR019794; Peroxidase, active site}	{GO:0004601; peroxidase activity; molecular_function} {GO:0006979; response to oxidative stress; biological_process} {GO:0020037; heme binding; molecular_function} {GO:0055114; oxidation-reduction process; biological_process}	NA	NA	NA	NA	Unique	Unique	Unique	0.994617	0.005383	CS pos: 24-25. SES-NL. Pr: 0.9230		11.04	10.74	0	o		0	Y	n8-19c24/25o		extr 7, chlo 2, cyto 2, nucl 1, mito 1, vacu 1, cyto_pero 1, cyto_E.R. 1, cyto_plas 1	extr 19, mito 5, cyto 3
A09G59834		A09	78130564	78131122	558	-	339	112	{IPR003854; Gibberellin regulated protein}	NA	NA	NA	NA	snakin-2-like isoform X1 [Gossypium hirsutum]	Orth182	Orth79	Unique	0.997669	0.002331	CS pos: 21-22. VSS-DL. Pr: 0.7653		0.05	0.05	0	o		0	Y	n6-16c21/22o		extr 6, vacu 4, cyto 2, E.R._vacu 2	extr 18, mito 4, plas 2, E.R. 2, cyto_mito 2, mito_nucl 2
A09G59931		A09	79306295	79306603	308	-	309	102	{IPR018392; LysM domain}	NA	NA	NA	NA	uncharacterized protein LOC107930230 [Gossypium hirsutum]	Orth137	Orth170	Orth305	0.717038	0.282962	CS pos: 32-33. TSS-VS. Pr: 0.2700		19.59	19.59	1	i13-35o		0	Y	n15-27c35/36o		extr 11, chlo 1, cyto 1, mito 1, chlo_mito 1	extr 10, golg 5, plas 3, E.R. 3, cyto_nucl 2, pero 2, nucl 1.5, cyto 1.5
A09G59960		A09	79551360	79551650	290	+	291	96	{IPR036312; Bifunctional inhibitor/plant lipid transfer protein/seed storage helical domain superfamily}	NA	NA	NA	NA	hypothetical protein GOBAR_DD31310 [Gossypium barbadense]	Orth324	Orth233	Orth226	0.999843	0.000157	CS pos: 24-25. SEA-AP. Pr: 0.9306		17.83	17.83	1	i5-27o		0	Y	n4-19c24/25o		extr 8, chlo 6	extr 14, mito 4, E.R. 4, golg 3
A09G59961		A09	79577355	79577645	290	+	291	96	{IPR036312; Bifunctional inhibitor/plant lipid transfer protein/seed storage helical domain superfamily}	NA	NA	NA	NA	hypothetical protein GOBAR_AA15727 [Gossypium barbadense]	Orth324	Orth233	Orth226	0.999857	0.000143	CS pos: 24-25. AEA-AP. Pr: 0.9862		20.82	20.82	1	i5-27o		0	Y	n4-19c24/25o		extr 7, chlo 4, vacu 3	extr 15, E.R. 6, golg 3, plas 2
A09G59962		A09	79580910	79581200	290	+	291	96	{IPR016140; Bifunctional inhibitor/plant lipid transfer protein/seed storage helical domain} {IPR036312; Bifunctional inhibitor/plant lipid transfer protein/seed storage helical domain superfamily}	NA	NA	NA	NA	hypothetical protein GOBAR_AA15726 [Gossypium barbadense]	Orth324	Orth233	Orth226	0.99984	0.00016	CS pos: 24-25. AEA-AP. Pr: 0.9780		19.99	19.99	1	i5-27o		0	Y	n4-19c24/25o		extr 7, chlo 5, vacu 2	E.R. 10, extr 7, plas 4, golg 4
A09G59963		A09	79587114	79587407	293	+	294	97	{IPR016140; Bifunctional inhibitor/plant lipid transfer protein/seed storage helical domain} {IPR036312; Bifunctional inhibitor/plant lipid transfer protein/seed storage helical domain superfamily}	NA	NA	NA	NA	hypothetical protein GOBAR_AA15725 [Gossypium barbadense]	Orth324	Orth233	Orth226	0.999763	0.000237	CS pos: 24-25. AEA-VA. Pr: 0.8931		21.02	21.02	1	i5-27o		0	Y	n4-19c24/25o		extr 10, chlo 3	E.R. 10, extr 8, plas 4, golg 4
A09G60005		A09	79852406	79857669	5263	-	951	316	{IPR014752; Arrestin, C-terminal} {IPR014756; Immunoglobulin E-set} {IPR028934; Vacuolar protein sorting protein 26 related}	NA	K18466	VPS26	vacuolar protein sorting-associated protein 26	vacuolar protein sorting-associated protein 26A isoform X2 [Gossypium arboreum]	Unique	Unique	Unique	0.724081	0.275919	CS pos: 21-22. IEA-FK. Pr: 0.6616		1.23	1.22	0	o		0	Y	n3-14c21/22o		extr 4, E.R. 3, cyto 2, vacu 2, E.R._plas 2	E.R. 8, mito 6, extr 4, pero 3, plas 2, cyto_pero 2
A09G60098		A09	80661300	80662299	999	-	798	265	{IPR002963; Expansin} {IPR007112; Expansin/pollen allergen, DPBB domain} {IPR007117; Expansin, cellulose-binding-like domain} {IPR007118; Expansin/Lol pI} {IPR009009; RlpA-like protein, double-psi beta-barrel domain} {IPR036749; Expansin, cellulose-binding-like domain superfamily} {IPR036908; RlpA-like domain superfamily}	{GO:0005576; extracellular region; cellular_component} {GO:0009664; plant-type cell wall organization; biological_process}	K20628	exlX	expansin	expansin-A18-like [Gossypium hirsutum]	Unique	Unique	Unique	0.960317	0.039683	CS pos: 28-29. SLA-VA. Pr: 0.5508		20.96	14.23	0	o		0	Y	n11-22c30/31o		extr 8, chlo 6	extr 26
A09G60132		A09	80888510	80889121	611	-	612	203	{IPR016140; Bifunctional inhibitor/plant lipid transfer protein/seed storage helical domain} {IPR027923; Hydrophobic seed protein domain} {IPR036312; Bifunctional inhibitor/plant lipid transfer protein/seed storage helical domain superfamily}	NA	NA	NA	NA	36.4 kDa proline-rich protein-like [Gossypium raimondii]	Orth104	Unique	Unique	0.998284	0.001716	CS pos: 25-26. IDA-SV. Pr: 0.9532		20.78	19.78	1	i5-27o		0	Y	n9-20c25/26o		extr 6, vacu 3, E.R. 2, nucl 1, mito 1, plas 1, nucl_plas 1, mito_plas 1, cyto_E.R. 1	extr 14, plas 4, E.R. 3, mito 2, golg 2, vacu 2
A09G60158		A09	81049994	81050407	413	+	414	137	{IPR008502; Prolamin-like domain}	NA	NA	NA	NA	hypothetical protein B456_006G215900 [Gossypium raimondii]	Orth35	Orth122	Orth203	0.842217	0.157783	CS pos: 32-33. ALS-VV. Pr: 0.5203		22.29	22.22	1	i13-35o		0	Y	n15-27c32/33o		extr 13	mito 14, extr 11
A09G60245		A09	81898912	81900250	1338	+	984	327	{IPR000070; Pectinesterase, catalytic} {IPR011050; Pectin lyase fold/virulence factor} {IPR012334; Pectin lyase fold} {IPR033131; Pectinesterase, Asp active site}	{GO:0005618; cell wall; cellular_component} {GO:0030599; pectinesterase activity; molecular_function} {GO:0042545; cell wall modification; biological_process}	K01051	E3.1.1.11	pectinesterase	probable pectinesterase 29 [Gossypium hirsutum]	Orth117	Orth39	Orth80	0.997321	0.002679	CS pos: 26-27. AEA-QC. Pr: 0.9777		1.8	1.79	0	o		0	Y	n6-18c26/27o		extr 6, vacu 4, golg 2, E.R._vacu 2	extr 26
A09G60269		A09	82054633	82054956	323	-	324	107	{IPR008801; Rapid ALkalinization Factor}	NA	NA	NA	NA	hypothetical protein B456_006G224600 [Gossypium raimondii]	Orth247	Orth72	Orth122	0.856798	0.143202	CS pos: 22-23. VVA-DN. Pr: 0.4861		0	0	0	o		0	Y	n4-11c16/17o		extr 9, chlo 3, cyto 2	cyto 11.5, extr 10, cyto_nucl 7, mito 2, nucl 1.5
A09G60329		A09	82544351	82546012	1661	-	840	279	{IPR000726; Glycoside hydrolase, family 19, catalytic} {IPR001002; Chitin-binding, type 1} {IPR016283; Glycoside hydrolase, family 19} {IPR018371; Chitin-binding, type 1, conserved site} {IPR023346; Lysozyme-like domain superfamily} {IPR036861; Endochitinase-like superfamily}	{GO:0004568; chitinase activity; molecular_function} {GO:0005975; carbohydrate metabolic process; biological_process} {GO:0006032; chitin catabolic process; biological_process} {GO:0008061; chitin binding; molecular_function} {GO:0016998; cell wall macromolecule catabolic process; biological_process}	K01183	E3.2.1.14	chitinase	endochitinase EP3-like isoform X1 [Gossypium hirsutum]	Orth181	Orth75	Orth352	0.999856	0.000144	CS pos: 23-24. VRA-QN. Pr: 0.5589		5.51	5.5	0	o		0	Y	n4-15c23/24o		extr 5, vacu 4, chlo 2, golg 2, E.R._vacu 2	extr 27
A09G60330		A09	82548221	82549614	1393	-	831	276	{IPR000726; Glycoside hydrolase, family 19, catalytic} {IPR001002; Chitin-binding, type 1} {IPR016283; Glycoside hydrolase, family 19} {IPR018371; Chitin-binding, type 1, conserved site} {IPR023346; Lysozyme-like domain superfamily} {IPR036861; Endochitinase-like superfamily}	{GO:0004568; chitinase activity; molecular_function} {GO:0005975; carbohydrate metabolic process; biological_process} {GO:0006032; chitin catabolic process; biological_process} {GO:0008061; chitin binding; molecular_function} {GO:0016998; cell wall macromolecule catabolic process; biological_process}	K01183	E3.2.1.14	chitinase	hypothetical protein GOBAR_AA19061 [Gossypium barbadense]	Orth181	Orth75	Orth352	0.999832	0.000168	CS pos: 23-24. VKA-QN. Pr: 0.6980		1.69	1.62	0	o		0	Y	n5-16c23/24o		extr 5, vacu 4, chlo 3, nucl 1, golg 1	extr 26
A09G60333		A09	82564315	82564617	302	-	303	100	{IPR000726; Glycoside hydrolase, family 19, catalytic} {IPR023346; Lysozyme-like domain superfamily}	{GO:0004568; chitinase activity; molecular_function} {GO:0006032; chitin catabolic process; biological_process} {GO:0016998; cell wall macromolecule catabolic process; biological_process}	NA	NA	NA	NA	Orth181	Unique	Unique	0.983136	0.016864	CS pos: 22-23. VKA-QM. Pr: 0.8863		16.93	16.89	0	o		0	Y	n5-17c22/23o		extr 10, nucl 1, cyto 1, vacu 1, E.R. 1, cyto_nucl 1, E.R._vacu 1, cyto_E.R. 1	extr 21, plas 2, E.R. 2, golg 2
A09G60334		A09	82567038	82568217	1179	-	804	267	{IPR000726; Glycoside hydrolase, family 19, catalytic} {IPR001002; Chitin-binding, type 1} {IPR016283; Glycoside hydrolase, family 19} {IPR018371; Chitin-binding, type 1, conserved site} {IPR023346; Lysozyme-like domain superfamily} {IPR036861; Endochitinase-like superfamily}	{GO:0004568; chitinase activity; molecular_function} {GO:0005975; carbohydrate metabolic process; biological_process} {GO:0006032; chitin catabolic process; biological_process} {GO:0008061; chitin binding; molecular_function} {GO:0016998; cell wall macromolecule catabolic process; biological_process}	K01183	E3.2.1.14	chitinase	hypothetical protein GOBAR_AA31977 [Gossypium barbadense]	Orth181	Orth75	Orth415	0.984533	0.015467	CS pos: 25-26. VKA-QC. Pr: 0.8506		0.27	0.12	0	o		0	Y	n8-16c25/26o		extr 12, golg 2	extr 25
A09G60340		A09	82616023	82616331	308	+	309	102	NA	NA	NA	NA	NA	hypothetical protein GOBAR_AA31972 [Gossypium barbadense]	Orth12	Unique	Unique	0.992142	0.007858	CS pos: 24-25. ATA-AR. Pr: 0.6615		18.12	18.07	1	i7-25o		0	Y	n7-18c24/25o		extr 5, vacu 5, chlo 1, nucl 1, plas 1, golg 1, nucl_plas 1, golg_plas 1	extr 13, golg 6, E.R. 5, mito 1, pero 1, vacu 1
A09G60381		A09	82969008	82969455	447	+	351	116	{IPR000528; Plant lipid transfer protein/Par allergen} {IPR016140; Bifunctional inhibitor/plant lipid transfer protein/seed storage helical domain} {IPR036312; Bifunctional inhibitor/plant lipid transfer protein/seed storage helical domain superfamily}	{GO:0006869; lipid transport; biological_process} {GO:0008289; lipid binding; molecular_function}	NA	NA	NA	non-specific lipid-transfer protein P3-like [Gossypium hirsutum]	Orth173	Orth339	Orth124	0.997706	0.002294	CS pos: 25-26. TTA-LT. Pr: 0.5204		5.68	5.68	0	o		0	Y	n6-18c27/28o		extr 12, mito 1, vacu 1	extr 22, plas 2, nucl 1, mito 1, E.R. 1, mito_nucl 1
A09G60382		A09	82975169	82975691	522	+	420	139	{IPR000528; Plant lipid transfer protein/Par allergen} {IPR016140; Bifunctional inhibitor/plant lipid transfer protein/seed storage helical domain} {IPR036312; Bifunctional inhibitor/plant lipid transfer protein/seed storage helical domain superfamily}	{GO:0006869; lipid transport; biological_process} {GO:0008289; lipid binding; molecular_function}	NA	NA	NA	hypothetical protein GOBAR_AA35685 [Gossypium barbadense]	Orth173	Orth339	Orth81	0.997854	0.002146	CS pos: 29-30. AKA-AI. Pr: 0.7839		6.24	6.22	0	o		0	Y	n6-17c29/30o		extr 13	extr 27
A09G60459		A09	83512697	83514427	1730	+	723	240	NA	NA	NA	NA	NA	Slit [Gossypium arboreum]	Orth132	Orth354	Orth390	0.998271	0.001729	CS pos: 23-24. AKS-DF. Pr: 0.6444		12.97	6.44	0	o		0	Y	n6-16c21/22o		extr 13	extr 26
A09G60497		A09	83845245	83851692	6447	+	2013	670	{IPR001382; Glycoside hydrolase family 47} {IPR012341; Six-hairpin glycosidase-like superfamily} {IPR036026; Seven-hairpin glycosidases}	{GO:0003824; catalytic activity; molecular_function} {GO:0004571; mannosyl-oligosaccharide 1,2-alpha-mannosidase activity; molecular_function} {GO:0005509; calcium ion binding; molecular_function} {GO:0016020; membrane; cellular_component}	K10085	EDEM2	ER degradation enhancer, mannosidase alpha-like 2	hypothetical protein GOBAR_AA29406 [Gossypium barbadense]	Orth39	Unique	Unique	0.994676	0.005324	CS pos: 24-25. AVA-NG. Pr: 0.7896		0.68	0.54	0	o		0	Y	n6-17c24/25o		extr 4, chlo 3, nucl 2, cyto 2, cyto_nucl 2	extr 18, cyto 4, cyto_nucl 2.833, cyto_mito 2.833, pero 2
A09G60663		A09	85047565	85049335	1770	+	1692	563	{IPR000070; Pectinesterase, catalytic} {IPR006501; Pectinesterase inhibitor domain} {IPR011050; Pectin lyase fold/virulence factor} {IPR012334; Pectin lyase fold} {IPR018040; Pectinesterase, Tyr active site} {IPR033131; Pectinesterase, Asp active site} {IPR035513; Invertase/pectin methylesterase inhibitor domain superfamily}	{GO:0004857; enzyme inhibitor activity; molecular_function} {GO:0005618; cell wall; cellular_component} {GO:0030599; pectinesterase activity; molecular_function} {GO:0042545; cell wall modification; biological_process}	K01051	E3.1.1.11	pectinesterase	hypothetical protein GOBAR_AA03766 [Gossypium barbadense]	Orth165	Orth294	Orth342	0.529826	0.470174	CS pos: 25-26. VVG-VT. Pr: 0.1484		22.44	22.41	1	i5-27o		0	Y	n5-16c21/22o		extr 8, chlo 2, cyto 2, E.R. 1, cyto_nucl 1, cyto_pero 1, mito_plas 1	cyto 10.5, cyto_nucl 7.5, mito 6, extr 5, nucl 3.5
A09G60667		A09	85090901	85092675	1774	+	1695	564	{IPR000070; Pectinesterase, catalytic} {IPR006501; Pectinesterase inhibitor domain} {IPR011050; Pectin lyase fold/virulence factor} {IPR012334; Pectin lyase fold} {IPR018040; Pectinesterase, Tyr active site} {IPR033131; Pectinesterase, Asp active site} {IPR035513; Invertase/pectin methylesterase inhibitor domain superfamily}	{GO:0004857; enzyme inhibitor activity; molecular_function} {GO:0005618; cell wall; cellular_component} {GO:0030599; pectinesterase activity; molecular_function} {GO:0042545; cell wall modification; biological_process}	K01051	E3.1.1.11	pectinesterase	pectinesterase-like [Gossypium arboreum]	Orth165	Orth294	Orth342	0.675449	0.324551	CS pos: 25-26. VVG-VT. Pr: 0.3036		22.43	22.4	1	i7-29o		0	Y	n5-16c21/22o		extr 11, cyto 1, E.R. 1, mito_plas 1, cyto_E.R. 1	cyto 10.5, cyto_nucl 7, mito 6, extr 6, nucl 2.5
A09G60697		A09	85358444	85359713	1269	-	1053	350	{IPR009880; Glyoxal oxidase, N-terminal} {IPR011043; Galactose oxidase/kelch, beta-propeller} {IPR037293; Galactose oxidase, central domain superfamily}	NA	NA	NA	NA	galactose oxidase-like [Gossypium raimondii]	Orth218	Orth284	Unique	0.934827	0.065173	CS pos: 32-33. TYA-AD. Pr: 0.4911		15.53	14.16	0	o		0	Y	n8-20c32/33o		extr 3, E.R. 3, chlo 2, mito 2, vacu 2, chlo_mito 2	extr 16, plas 7, E.R. 3
A09G60724		A09	85570984	85572418	1434	-	942	313	NA	NA	NA	NA	NA	desiccation-related protein PCC13-62-like [Herrania umbratica]	Orth95	Orth263	Unique	0.716429	0.283571	CS pos: 22-23. INS-LL. Pr: 0.2663		32.98	20.8	1	i7-29o		0	Y	n3-14c22/23o		extr 5, chlo 2, nucl 2, cyto 2, mito 2, cyto_nucl 2, chlo_mito 2	extr 25
A10G60969		A10	537985	539940	1955	-	978	325	{IPR000726; Glycoside hydrolase, family 19, catalytic} {IPR016283; Glycoside hydrolase, family 19} {IPR023346; Lysozyme-like domain superfamily}	{GO:0004568; chitinase activity; molecular_function} {GO:0005975; carbohydrate metabolic process; biological_process} {GO:0006032; chitin catabolic process; biological_process} {GO:0016998; cell wall macromolecule catabolic process; biological_process}	K20547	CHIB	basic endochitinase B	chitinase-like protein 1 precursor [Gossypium hirsutum]	Orth181	Orth247	Orth259	0.996954	0.003046	CS pos: 26-27. VDA-DG. Pr: 0.8251		22.08	15.82	1	i7-24o		0	Y	n7-18c26/27o		extr 12, mito 1, E.R. 1	extr 22, E.R. 2, plas 1, golg 1, vacu 1
A10G60993		A10	628729	632237	3508	-	2496	831	{IPR000209; Peptidase S8/S53 domain} {IPR010259; Peptidase S8 propeptide/proteinase inhibitor I9} {IPR015500; Peptidase S8, subtilisin-related} {IPR023827; Peptidase S8, subtilisin, Asp-active site} {IPR023828; Peptidase S8, subtilisin, Ser-active site} {IPR034197; Cucumisin-like catalytic domain} {IPR036852; Peptidase S8/S53 domain superfamily} {IPR037045; Peptidase S8 propeptide/proteinase inhi…	{GO:0004252; serine-type endopeptidase activity; molecular_function} {GO:0006508; proteolysis; biological_process}	NA	NA	NA	subtilisin-like protease SBT2.5 isoform X1 [Gossypium raimondii]	Orth79	Orth237	Orth231	0.88822	0.11178	CS pos: 23-24. TLS-QE. Pr: 0.6242		18.14	11.98	0	o		0	Y	n9-19c23/24o		extr 5, chlo 3, cyto 2, vacu 2, E.R. 2, E.R._vacu 2, cyto_E.R. 2	extr 19, mito 5, cyto 3
A10G61110		A10	1029341	1029970	629	+	630	209	{IPR018392; LysM domain} {IPR036779; LysM domain superfamily}	NA	NA	NA	NA	NA	Orth96	Orth163	Orth294	0.980855	0.019145	CS pos: 26-27. VQA-NC. Pr: 0.7147		4.58	4.52	0	o		0	Y	n12-22c26/27o		extr 9, chlo 4	extr 23, cyto 2
A10G61116		A10	1056791	1058495	1704	+	1008	335	{IPR002022; Pectate lyase} {IPR011050; Pectin lyase fold/virulence factor} {IPR012334; Pectin lyase fold} {IPR018082; AmbAllergen}	NA	K01728	pel	pectate lyase	hypothetical protein GOBAR_DD25119 [Gossypium barbadense]	Orth148	Orth349	Unique	0.982642	0.017358	CS pos: 22-23. SLA-GY. Pr: 0.5512		15.99	13.13	0	o		0	Y	n4-14c22/23o		extr 7, chlo 3, vacu 2, cyto 1, E.R. 1, cyto_E.R. 1	extr 21, cyto 3, nucl 1, mito 1, plas 1, mito_nucl 1
A10G61194		A10	1381458	1383938	2480	-	1416	471	{IPR001360; Glycoside hydrolase family 1} {IPR017853; Glycoside hydrolase superfamily} {IPR033132; Glycosyl hydrolases family 1, N-terminal conserved site}	{GO:0004553; hydrolase activity, hydrolyzing O-glycosyl compounds; molecular_function} {GO:0005975; carbohydrate metabolic process; biological_process}	K05350	bglB	beta-glucosidase	beta-glucosidase 46-like [Gossypium arboreum]	Orth184	Unique	Unique	0.950998	0.049002	CS pos: 24-25. SLS-NN. Pr: 0.7395		2.73	2.14	0	o		0	Y	n7-17c22/23o		extr 4, E.R. 3, cyto 2, vacu 2, E.R._plas 2	extr 14, E.R. 5, golg 3, vacu 2, nucl 1, cyto 1, plas 1, cyto_nucl 1
A10G61202		A10	1402990	1404883	1893	+	855	284	{IPR000757; Glycoside hydrolase family 16} {IPR008263; Glycoside hydrolase, family 16, active site} {IPR008264; Beta-glucanase} {IPR010713; Xyloglucan endo-transglycosylase, C-terminal} {IPR013320; Concanavalin A-like lectin/glucanase domain superfamily} {IPR016455; Xyloglucan endotransglucosylase/hydrolase}	{GO:0004553; hydrolase activity, hydrolyzing O-glycosyl compounds; molecular_function} {GO:0005618; cell wall; cellular_component} {GO:0005975; carbohydrate metabolic process; biological_process} {GO:0006073; cellular glucan metabolic process; biological_process} {GO:0010411; xyloglucan metabolic process; biological_process} {GO:0016762; xyloglucan:xyloglucosyl transferase activity; molecular_fun…	K08235	E2.4.1.207	xyloglucan:xyloglucosyl transferase	hypothetical protein GOBAR_AA25594 [Gossypium barbadense]	Orth16	Orth181	Orth365	0.720997	0.279003	CS pos: 15-16. ASS-QS. Pr: 0.4747		0.01	0	0	o		0	Y	n2-10c15/16o		extr 7, chlo 5, nucl 2	extr 18, mito 2, vacu 2, nucl 1, cyto 1, cyto_nucl 1, pero 1, E.R. 1, golg 1, cyto_pero 1
A10G61215		A10	1450853	1451791	938	-	939	312	{IPR001611; Leucine-rich repeat} {IPR032675; Leucine-rich repeat domain superfamily}	{GO:0005515; protein binding; molecular_function}	NA	NA	NA	hypothetical protein GOBAR_AA25586 [Gossypium barbadense]	Unique	Unique	Unique	0.814877	0.185123	CS pos: 18-19. SED-KD. Pr: 0.3258		0	0	0	o		0	0	o		extr 6, chlo 3, nucl 2, cyto 2, cyto_nucl 2	nucl 11.5, cyto_nucl 8.333, extr 6, cyto_mito 4.833, mito 4.5, cyto 4
A10G61252		A10	1592112	1592492	380	+	381	126	{IPR002902; Gnk2-homologous domain} {IPR038408; Gnk2-homologous domain superfamily}	NA	NA	NA	NA	putative cysteine-rich receptor-like protein kinase 9 [Gossypium hirsutum]	Orth271	Orth86	Unique	0.996881	0.003119	CS pos: 26-27. SES-QQ. Pr: 0.6421		11.12	11.02	0	o		0	Y	n10-21c26/27o		extr 6, chlo 3, vacu 2, nucl 1, cyto 1, E.R. 1, cyto_nucl 1, cyto_E.R. 1	extr 16, nucl 4, cyto 4, cyto_nucl 4
A10G61316		A10	1810106	1810312	206	-	207	68	NA	NA	NA	NA	NA	hypothetical protein GOBAR_DD10764 [Gossypium barbadense]	Orth294	Orth224	Orth408	0.996787	0.003213	CS pos: 21-22. VSA-DA. Pr: 0.5857		20.39	20.39	1	i5-27o		0	Y	n5-16c21/22o		extr 9, chlo 2, mito 2, chlo_mito 2	extr 26
A10G61319		A10	1816964	1817170	206	+	207	68	NA	NA	NA	NA	NA	hypothetical protein GOBAR_AA34501 [Gossypium barbadense]	Orth294	Orth224	Orth408	0.99674	0.00326	CS pos: 23-24. VDA-SS. Pr: 0.8833		18.79	18.78	1	i5-27o		0	Y	n3-18c23/24o		extr 7, mito 3, cyto 2, vacu 1, E.R. 1, cyto_nucl 1, E.R._vacu 1, cyto_pero 1, cyto_plas 1	extr 25
A10G61322		A10	1829472	1829678	206	+	207	68	NA	NA	NA	NA	NA	hypothetical protein GOBAR_AA34500 [Gossypium barbadense]	Orth294	Orth224	Orth408	0.995267	0.004733	CS pos: 21-22. VFA-DA. Pr: 0.5089		20.64	20.64	1	i5-27o		0	Y	n5-16c21/22o		extr 7, chlo 2, mito 2, vacu 2, chlo_mito 2	extr 27
A10G61326		A10	1846154	1846354	200	+	201	66	NA	NA	NA	NA	NA	hypothetical protein GOBAR_AA34498 [Gossypium barbadense]	Orth294	Orth224	Orth408	0.996502	0.003498	CS pos: 21-22. VSA-DI. Pr: 0.7349		20.16	20.16	1	i5-27o		0	Y	n5-16c21/22o		extr 8, chlo 3, vacu 2, chlo_mito 2	extr 26
A10G61328		A10	1848717	1848923	206	+	207	68	NA	NA	NA	NA	NA	hypothetical protein B456_011G020600 [Gossypium raimondii]	Orth294	Orth224	Orth408	0.993162	0.006838	CS pos: 23-24. IDA-SS. Pr: 0.5934		20.39	20.39	1	i5-27o		0	Y	n5-16c34/35o		extr 7, chlo 2, mito 2, vacu 2, chlo_mito 2	extr 25
A10G61343		A10	1888883	1889083	200	+	201	66	NA	NA	NA	NA	NA	hypothetical protein GOBAR_AA19932 [Gossypium barbadense]	Orth294	Orth224	Orth408	0.996483	0.003517	CS pos: 23-24. TDA-SS. Pr: 0.4696		19.95	19.95	1	i5-27o		0	Y	n5-19c37/38o		extr 8, chlo 2, mito 2, vacu 2, chlo_mito 2	extr 27
A10G61344		A10	1891517	1891717	200	+	201	66	NA	NA	NA	NA	NA	hypothetical protein GOBAR_AA19932 [Gossypium barbadense]	Orth294	Orth224	Orth408	0.994799	0.005201	CS pos: 23-24. TDA-SS. Pr: 0.4629		20.19	20.19	1	i5-27o		0	Y	n5-19c37/38o		extr 9, chlo 2, mito 2, chlo_mito 2	extr 27
A10G61347		A10	1896786	1896986	200	+	201	66	NA	NA	NA	NA	NA	hypothetical protein GOBAR_AA19940 [Gossypium barbadense]	Orth294	Orth224	Orth408	0.991473	0.008527	CS pos: 23-24. TDA-SS. Pr: 0.4698		18.3	18.3	1	i5-27o		0	Y	n5-19c37/38o		extr 9, mito 2, cyto 1, vacu 1, E.R. 1, chlo_mito 1, cyto_mito 1, E.R._vacu 1, mito_plas 1, cyto_E.R. 1	extr 26
A10G61353		A10	1943304	1943510	206	+	207	68	NA	NA	NA	NA	NA	hypothetical protein B456_011G020600 [Gossypium raimondii]	Orth294	Orth224	Orth408	0.986458	0.013542	CS pos: 23-24. TDA-SS. Pr: 0.4758		18.84	18.84	1	i5-24o		0	Y	n3-21c39/40o		extr 10, mito 2, vacu 1, E.R. 1, chlo_mito 1, cyto_mito 1, E.R._vacu 1, mito_plas 1	extr 26
A10G61588		A10	2849359	2850270	911	-	912	303	NA	NA	NA	NA	NA	protein E6-like isoform X2 [Gossypium hirsutum]	Orth205	Orth304	Orth82	0.963471	0.036529	CS pos: 23-24. IHG-RD. Pr: 0.9274		5.44	5.44	0	o		0	Y	n7-18c23/24o		extr 9, chlo 2, nucl 1, mito 1, vacu 1	mito 7, extr 6, cyto 4.5, cyto_nucl 4.5, vacu 4, nucl 3.5
A10G61681		A10	3193096	3195235	2139	-	1098	365	{IPR025846; PMR5 N-terminal domain} {IPR026057; PC-Esterase}	NA	NA	NA	NA	Trichome birefringence-like 37 isoform 1 [Theobroma cacao]	Orth166	Orth89	Orth220	0.998812	0.001188	CS pos: 25-26. ASA-RQ. Pr: 0.9694		4.86	4.83	0	o		0	Y	n8-20c25/26o		extr 4, vacu 4, chlo 2, E.R._vacu 2, nucl 1, cyto 1, plas 1, golg 1, cyto_nucl 1, chlo_mito 1, nucl_plas 1, golg_plas 1, cyto_plas 1	extr 24, golg 2
A10G61696		A10	3261156	3262920	1764	-	834	277	{IPR000757; Glycoside hydrolase family 16} {IPR008263; Glycoside hydrolase, family 16, active site} {IPR008264; Beta-glucanase} {IPR010713; Xyloglucan endo-transglycosylase, C-terminal} {IPR013320; Concanavalin A-like lectin/glucanase domain superfamily} {IPR016455; Xyloglucan endotransglucosylase/hydrolase}	{GO:0004553; hydrolase activity, hydrolyzing O-glycosyl compounds; molecular_function} {GO:0005618; cell wall; cellular_component} {GO:0005975; carbohydrate metabolic process; biological_process} {GO:0006073; cellular glucan metabolic process; biological_process} {GO:0010411; xyloglucan metabolic process; biological_process} {GO:0016762; xyloglucan:xyloglucosyl transferase activity; molecular_fun…	K08235	E2.4.1.207	xyloglucan:xyloglucosyl transferase	hypothetical protein GOBAR_AA34053 [Gossypium barbadense]	Orth16	Orth181	Orth359	0.95189	0.04811	CS pos: 24-25. ASA-GD. Pr: 0.7511		20.99	20.96	1	i5-24o		0	Y	n8-20c24/25o		extr 4, vacu 3, cyto 2, E.R. 2, cyto_E.R. 2	extr 23, E.R. 2, golg 2
A10G61719		A10	3331429	3333283	1854	+	1086	361	{IPR001087; GDSL lipase/esterase} {IPR035669; GDSL lipase/esterase-like, plant} {IPR036514; SGNH hydrolase superfamily}	{GO:0016788; hydrolase activity, acting on ester bonds; molecular_function}	K01969	E6.4.1.4B	3-methylcrotonyl-CoA carboxylase beta subunit	GDSL esterase/lipase At5g45670 [Theobroma cacao]	Orth262	Orth311	Orth213	0.998685	0.001315	CS pos: 22-23. VKG-EP. Pr: 0.9731		2.99	2.99	0	o		0	Y	n7-18c22/23o		extr 9, chlo 1, mito 1, plas 1, vacu 1, E.R. 1, chlo_mito 1, E.R._vacu 1, E.R._plas 1, mito_plas 1	extr 27
A10G61833		A10	3828728	3834243	5515	+	1662	553	{IPR001611; Leucine-rich repeat} {IPR003591; Leucine-rich repeat, typical subtype} {IPR013210; Leucine-rich repeat-containing N-terminal, plant-type} {IPR032675; Leucine-rich repeat domain superfamily}	{GO:0005515; protein binding; molecular_function}	K13420	FLS2	LRR receptor-like serine/threonine-protein kinase FLS2	hypothetical protein GOBAR_DD25564 [Gossypium barbadense]	Unique	Orth150	Unique	0.988184	0.011816	CS pos: 23-24. VTC-FN. Pr: 0.8076		17.9	17.38	1	i5-24o		0	Y	n7-18c23/24o		extr 5, chlo 4, plas 3, cyto 1, vacu 1	extr 24, nucl 2
A10G61851		A10	3908087	3908694	607	-	372	123	{IPR012946; X8 domain}	NA	NA	NA	NA	major pollen allergen Ole e 10-like [Gossypium hirsutum]	Orth55	Orth212	Orth125	0.931317	0.068683	CS pos: 30-31. ANG-QV. Pr: 0.5119		19.93	19.93	1	o10-29i		1	0	o6-25i		extr 9, vacu 3, cyto 1, plas 1, cyto_plas 1	extr 24, nucl 1, cyto 1, cyto_nucl 1, pero 1, cyto_pero 1
A10G62255		A10	6246832	6249051	2219	-	1026	341	{IPR001096; Peptidase C13, legumain}	{GO:0006508; proteolysis; biological_process} {GO:0008233; peptidase activity; molecular_function}	K01369	LGMN	legumain	hypothetical protein GOBAR_AA04787 [Gossypium barbadense]	Orth13	Orth400	Orth74	0.995569	0.004431	CS pos: 21-22. VSA-GR. Pr: 0.8537		9.99	9.82	0	o		0	Y	n4-15c21/22o		extr 6, E.R. 3, mito 2, E.R._vacu 2, cyto_E.R. 2	extr 25
A10G62327		A10	6789631	6790141	510	-	426	141	NA	NA	NA	NA	NA	hypothetical protein GOBAR_AA19080 [Gossypium barbadense]	Orth282	Orth390	Orth166	0.980802	0.019198	CS pos: 23-24. ATS-RS. Pr: 0.3208		4.69	4.69	0	o		0	Y	n3-12c17/18o		extr 6, nucl 3, chlo 2, plas 2	extr 25
A10G62374		A10	7176471	7177199	728	-	729	242	{IPR002902; Gnk2-homologous domain} {IPR038408; Gnk2-homologous domain superfamily}	NA	NA	NA	NA	cysteine-rich repeat secretory protein 38-like [Gossypium arboreum]	Orth54	Orth223	Orth280	0.995184	0.004816	CS pos: 24-25. AFG-AD. Pr: 0.8711		20.07	20.06	1	i7-29o		0	Y	n6-19c24/25o		extr 10, vacu 2, chlo 1, nucl 1, E.R._vacu 1	extr 19, golg 4, E.R. 3
A10G62380		A10	7240113	7240376	263	-	264	87	NA	NA	NA	NA	NA	NA	Orth54	Unique	Unique	0.919299	0.080701	CS pos: 24-25. AVG-LF. Pr: 0.7282		18.12	18.12	1	i7-26o		0	Y	n6-16c21/22o		extr 8, vacu 3, chlo 2	extr 25
A10G62383		A10	7265805	7266524	719	+	720	239	{IPR002902; Gnk2-homologous domain} {IPR038408; Gnk2-homologous domain superfamily}	NA	K04733	IRAK4	interleukin-1 receptor-associated kinase 4	cysteine-rich repeat secretory protein 38-like [Gossypium hirsutum]	Orth54	Orth223	Orth280	0.997091	0.002909	CS pos: 20-21. AFG-AD. Pr: 0.8245		10.59	10.39	0	o		0	Y	n4-15c20/21o		extr 7, golg 2, nucl 1, cyto 1, mito 1, vacu 1, E.R. 1, cyto_nucl 1, golg_plas 1, E.R._vacu 1, cyto_E.R. 1	extr 24, E.R. 1, golg 1, vacu 1
A10G62464		A10	7852257	7852808	551	+	552	183	{IPR004265; Dirigent protein}	NA	NA	NA	NA	dirigent protein 1-like [Gossypium arboreum]	Orth292	Orth13	Unique	0.78999	0.21001	CS pos: 30-31. GKA-DD. Pr: 0.5180		19.04	18.62	1	o10-27i		0	Y	n10-21c30/31o		extr 4, chlo 3, vacu 3, cyto 2, chlo_mito 2	extr 22, golg 2, mito 1, E.R. 1, vacu 1
A10G62486		A10	8046826	8048023	1197	-	1038	345	{IPR000823; Plant peroxidase} {IPR002016; Haem peroxidase, plant/fungal/bacterial} {IPR010255; Haem peroxidase} {IPR019793; Peroxidases heam-ligand binding site} {IPR019794; Peroxidase, active site} {IPR033905; Secretory peroxidase}	{GO:0004601; peroxidase activity; molecular_function} {GO:0006979; response to oxidative stress; biological_process} {GO:0020037; heme binding; molecular_function} {GO:0042744; hydrogen peroxide catabolic process; biological_process} {GO:0055114; oxidation-reduction process; biological_process}	K00430	E1.11.1.7	peroxidase	peroxidase 7 [Gossypium hirsutum]	Orth323	Orth51	Orth126	0.998025	0.001975	CS pos: 22-23. GHG-EE. Pr: 0.5973		0.13	0.09	0	o		0	Y	n4-15c20/21o		extr 8, vacu 3, chlo 1, mito 1, plas 1, chlo_mito 1, mito_plas 1	extr 24, cyto 2
A10G62911		A10	12303437	12303932	495	-	393	130	{IPR007112; Expansin/pollen allergen, DPBB domain} {IPR009009; RlpA-like protein, double-psi beta-barrel domain} {IPR036908; RlpA-like domain superfamily}	NA	NA	NA	NA	hypothetical protein GOBAR_DD23607 [Gossypium barbadense]	Orth283	Orth336	Orth83	0.986335	0.013665	CS pos: 15-16. VIS-KE. Pr: 0.3278		1.1	1.1	0	o		0	Y	n2-10c15/16o		extr 13	extr 10, plas 7, mito 4, vacu 3, cyto 1, pero 1, E.R. 1, cyto_pero 1
A10G63437		A10	17973790	17974371	581	+	582	193	NA	NA	NA	NA	NA	hypothetical protein GOBAR_AA16515 [Gossypium barbadense]	Orth278	Orth6	Orth167	0.948877	0.051123	CS pos: 26-27. TEA-RD. Pr: 0.8760		16.99	16.98	1	i7-24o		0	Y	n7-18c26/27o		extr 7, vacu 4, chlo 1, cyto 1, mito 1, chlo_mito 1	extr 25
A10G63461		A10	18291942	18292352	410	-	411	136	{IPR008801; Rapid ALkalinization Factor}	NA	NA	NA	NA	protein RALF-like 34 [Gossypium arboreum]	Orth202	Orth217	Orth297	0.787016	0.212984	CS pos: 30-31. VEA-QV. Pr: 0.6072		11.95	11.88	0	o		0	Y	n12-23c30/31o		extr 5, vacu 4, cyto 2, mito 2	extr 12, golg 5, E.R. 4, plas 2, pero 2
A10G63625		A10	20356452	20357846	1394	+	513	170	{IPR005373; Uncharacterised protein family UPF0183}	NA	NA	NA	NA	NA	Unique	Unique	Unique	0.882675	0.117325	CS pos: 25-26. VSC-YR. Pr: 0.3314		20.26	20.01	1	o4-26i		0	Y	n4-14c19/20o		extr 8, E.R. 3, vacu 2	extr 20, E.R. 3, mito 2, plas 2
A10G63663		A10	20735134	20735558	424	+	240	79	NA	NA	NA	NA	NA	hypothetical protein F383_14499 [Gossypium arboreum]	Orth220	Orth314	Orth56	0.979702	0.020298	CS pos: 23-24. SQG-FS. Pr: 0.7428		19.39	19.39	1	i7-26o		0	Y	n5-18c23/24o		extr 6, chlo 4, vacu 2, chlo_mito 2	E.R. 9, extr 6, plas 4, golg 4, mito 1, cyto 1, pero 1, vacu 1, cyto_mito 1, cyto_pero 1
A10G63769		A10	21924891	21926351	1460	-	1131	376	{IPR001087; GDSL lipase/esterase} {IPR035669; GDSL lipase/esterase-like, plant} {IPR036514; SGNH hydrolase superfamily}	{GO:0016788; hydrolase activity, acting on ester bonds; molecular_function}	K01206	FUCA	alpha-L-fucosidase	GDSL esterase/lipase At5g14450-like [Gossypium hirsutum]	Orth125	Orth394	Orth57	0.995145	0.004855	CS pos: 21-22. VES-VG. Pr: 0.7733		5.32	5.32	0	o		0	Y	n6-17c21/22o		extr 7, E.R. 3, cyto 2, chlo 1, mito 1, cyto_nucl 1, chlo_mito 1, cyto_pero 1, cyto_plas 1	extr 25
A10G63825		A10	22635578	22636002	424	+	336	111	NA	NA	NA	NA	NA	NA	Orth307	Unique	Unique	0.947476	0.052524	CS pos: 26-27. AFG-CQ. Pr: 0.4514		10.9	10.9	0	o		0	Y	n4-15c19/20o		extr 7, chlo 2, cyto 2, nucl 1, vacu 1, E.R. 1, chlo_mito 1, E.R._vacu 1, cyto_pero 1, cyto_plas 1	extr 17, mito 3, nucl 2, vacu 2, plas 1, cyto_nucl 1, pero 1, E.R. 1
A10G63852		A10	23126490	23128689	2199	+	978	325	{IPR000823; Plant peroxidase} {IPR002016; Haem peroxidase, plant/fungal/bacterial} {IPR010255; Haem peroxidase} {IPR019793; Peroxidases heam-ligand binding site} {IPR019794; Peroxidase, active site} {IPR033905; Secretory peroxidase}	{GO:0004601; peroxidase activity; molecular_function} {GO:0006979; response to oxidative stress; biological_process} {GO:0020037; heme binding; molecular_function} {GO:0042744; hydrogen peroxide catabolic process; biological_process} {GO:0055114; oxidation-reduction process; biological_process}	K00430	E1.11.1.7	peroxidase	peroxidase 24-like [Gossypium hirsutum]	Orth191	Orth228	Orth343	0.999413	0.000587	CS pos: 19-20. CNA-GK. Pr: 0.9620		1.15	1.1	0	o		0	Y	n3-14c19/20o		extr 7, chlo 6	extr 18, mito 6, cyto 3, mito_nucl 3
A10G64362		A10	34727064	34727462	398	+	399	132	NA	NA	NA	NA	NA	carboxypeptidase Y-like [Gossypium hirsutum]	Orth275	Orth133	Orth225	0.992575	0.007425	CS pos: 23-24. SLA-NH. Pr: 0.9317		17.79	17.79	1	i5-23o		0	Y	n4-15c23/24o		extr 12, cyto 1, vacu 1	extr 9, mito 5, plas 5, E.R. 3, golg 3
A10G64374	GhSec025	A10	34886182	34886781	599	+	600	199	NA	NA	NA	NA	NA	repetitive proline-rich cell wall protein 2-like [Gossypium hirsutum]	Unique	Unique	Unique	0.980974	0.019026	CS pos: 22-23. SFG-NY. Pr: 0.7897		14.23	14.23	0	o		0	Y	n6-17c22/23o		extr 9, vacu 2, chlo 1, cyto 1, E.R. 1, cyto_E.R. 1	cyto 7.5, extr 7, cyto_nucl 6, E.R. 6, nucl 3.5
A10G65534		A10	63097125	63097862	737	+	738	245	{IPR004265; Dirigent protein}	NA	NA	NA	NA	dirigent protein 16-like [Gossypium arboreum]	Orth97	Orth363	Orth377	0.872627	0.127373	CS pos: 24-25. CFA-AV. Pr: 0.6624		23.11	22.61	1	i5-27o		0	Y	n5-16c24/25o		extr 4, vacu 3, chlo 2, E.R. 2, golg 2	extr 21, E.R. 3, vacu 2
A10G65698		A10	64623980	64627149	3169	-	1344	447	{IPR002022; Pectate lyase} {IPR011050; Pectin lyase fold/virulence factor} {IPR012334; Pectin lyase fold} {IPR018082; AmbAllergen}	NA	K01728	pel	pectate lyase	probable pectate lyase 1 [Gossypium raimondii]	Orth148	Orth349	Orth315	0.905308	0.094692	CS pos: 24-25. AMA-TV. Pr: 0.6883		20.47	20.4	1	i7-26o		0	Y	n8-19c24/25o		extr 5, vacu 5, golg 2, chlo 1, E.R. 1, golg_plas 1	extr 24, plas 2
A10G66240		A10	71367336	71367925	589	+	381	126	{IPR012946; X8 domain}	NA	K22832	GAS1	1,3-beta-glucanosyltransferase GAS1	PLASMODESMATA CALLOSE-BINDING PROTEIN 3-like [Gossypium hirsutum]	Orth29	Orth318	Orth168	0.997643	0.002357	CS pos: 25-26. ADG-AS. Pr: 0.7648		8.91	8.9	0	o		0	Y	n10-20c25/26o		extr 12, chlo 1, vacu 1	extr 25
A10G66295		A10	73345189	73345572	383	-	384	127	{IPR008801; Rapid ALkalinization Factor}	NA	NA	NA	NA	protein RALF-like 24 [Gossypium arboreum]	Orth202	Orth338	Orth381	0.935106	0.064894	CS pos: 25-26. CNS-VS. Pr: 0.8595		7.75	7.75	0	o		0	Y	n8-20c25/26o		extr 9, chlo 1, cyto 1, mito 1, vacu 1, E.R. 1, chlo_mito 1, E.R._vacu 1, cyto_E.R. 1	E.R. 9, plas 5, extr 4, golg 4, mito 3
A10G66352	GhSec157	A10	75647382	75648354	972	-	306	101	NA	NA	NA	NA	NA	uncharacterized protein LOC107905997 [Gossypium hirsutum]	Orth227	Orth315	Orth378	0.986769	0.013231	CS pos: 27-28. SST-TN. Pr: 0.5522		17.97	17.97	1	i7-24o		0	Y	n10-22c27/28o		extr 9, vacu 3, mito 1, plas 1, mito_plas 1	extr 24, golg 3
A10G66356		A10	76114062	76114406	344	-	228	75	NA	NA	NA	NA	NA	hypothetical protein B456_011G149800 [Gossypium raimondii]	Orth227	Orth315	Orth378	0.992008	0.007992	CS pos: 27-28. SST-TS. Pr: 0.4443		14.36	14.36	0	o		0	Y	n10-21c29/30o		extr 9, vacu 3, chlo 1, mito 1, chlo_mito 1	extr 21, golg 4
A10G66360	GhSec026	A10	76329004	76329319	315	-	234	77	NA	NA	NA	NA	NA	hypothetical protein B456_011G149200 [Gossypium raimondii]	Unique	Unique	Unique	0.997766	0.002234	CS pos: 23-24. SST-TN. Pr: 0.5907		11.65	11.65	0	o		0	Y	n5-18c23/24o		extr 10, vacu 3	extr 14, mito 7, E.R. 3, golg 2
A10G66363		A10	76586201	76587487	1286	+	513	170	{IPR011009; Protein kinase-like domain superfamily}	NA	NA	NA	NA	probable prolyl 4-hydroxylase 7 isoform X1 [Gossypium hirsutum]	Unique	Unique	Unique	0.985339	0.014661	CS pos: 22-23. VSA-EI. Pr: 0.8944		20.03	20.02	1	i5-22o		0	Y	n6-17c22/23o		extr 6, chlo 3, vacu 3, nucl 1, E.R. 1	E.R. 10, golg 10, plas 2, extr 2, vacu 2
A10G66364		A10	76597592	76597941	349	-	228	75	NA	NA	NA	NA	NA	hypothetical protein B456_011G149800 [Gossypium raimondii]	Orth227	Orth315	Orth378	0.991143	0.008857	CS pos: 27-28. SST-TN. Pr: 0.5363		13.27	13.27	0	o		0	Y	n10-22c27/28o		extr 9, vacu 3, mito 1, plas 1, mito_plas 1	extr 21, golg 4
A10G66365		A10	76658843	76659182	339	-	225	74	NA	NA	NA	NA	NA	uncharacterized protein LOC108463627 [Gossypium arboreum]	Orth227	Orth315	Orth378	0.98838	0.01162	CS pos: 27-28. SST-TN. Pr: 0.5300		13.49	13.49	0	o		0	Y	n10-22c27/28o		extr 8, vacu 4, chlo 1, mito 1, chlo_mito 1	extr 20, golg 4, E.R. 2
A10G66376		A10	77035661	77037078	1417	-	1281	426	{IPR025287; Wall-associated receptor kinase, galacturonan-binding domain}	{GO:0030247; polysaccharide binding; molecular_function}	K04733	IRAK4	interleukin-1 receptor-associated kinase 4	wall-associated receptor kinase-like 6 [Gossypium hirsutum]	Orth84	Orth289	Unique	0.999105	0.000895	CS pos: 22-23. LQA-AE. Pr: 0.7633		12.54	12.43	0	o		0	Y	n5-17c22/23o		extr 11, chlo 1, nucl 1, cyto 1, cyto_nucl 1	extr 17, cyto 4, mito 3, cyto_nucl 3
A10G66433		A10	79274623	79277100	2477	+	1767	588	{IPR001611; Leucine-rich repeat} {IPR013210; Leucine-rich repeat-containing N-terminal, plant-type} {IPR032675; Leucine-rich repeat domain superfamily}	{GO:0005515; protein binding; molecular_function}	NA	NA	NA	LRR receptor-like serine/threonine-protein kinase GSO2 [Gossypium hirsutum]	Orth203	Orth60	Unique	0.996476	0.003524	CS pos: 19-20. VNS-NN. Pr: 0.7574		0.5	0.42	0	o		0	Y	n3-14c19/20o		extr 3, vacu 3, E.R. 3, E.R._vacu 3, plas 2	extr 24, mito 1, E.R. 1, golg 1
A10G66472		A10	80042816	80043112	296	+	297	98	{IPR016140; Bifunctional inhibitor/plant lipid transfer protein/seed storage helical domain} {IPR036312; Bifunctional inhibitor/plant lipid transfer protein/seed storage helical domain superfamily}	NA	NA	NA	NA	putative lipid-transfer protein DIR1 [Gossypium hirsutum]	Orth107	Orth245	Orth21	0.999767	0.000233	CS pos: 22-23. TDA-QS. Pr: 0.8652		5.1	5.1	0	o		0	Y	n3-14c22/23o		extr 13	extr 22, mito 1, cyto 1, plas 1, E.R. 1, golg 1, cyto_mito 1
A10G66473		A10	80067769	80068074	305	+	306	101	{IPR016140; Bifunctional inhibitor/plant lipid transfer protein/seed storage helical domain} {IPR036312; Bifunctional inhibitor/plant lipid transfer protein/seed storage helical domain superfamily}	NA	NA	NA	NA	putative lipid-transfer protein DIR1 [Gossypium raimondii]	Orth107	Orth245	Orth21	0.999514	0.000486	CS pos: 25-26. TDA-QS. Pr: 0.8985		15.08	15.07	0	o		0	Y	n6-17c25/26o		extr 13	extr 19, mito 3, plas 2, pero 1, E.R. 1, golg 1
A10G66517		A10	81795891	81796112	221	+	222	73	NA	NA	NA	NA	NA	hypothetical protein GOBAR_AA18931 [Gossypium barbadense]	Orth210	Orth300	Orth330	0.993532	0.006468	CS pos: 27-28. VEA-AR. Pr: 0.7902		6.4	6.4	0	o		0	Y	n9-20c27/28o		extr 5, chlo 3, vacu 3, mito 2, E.R._vacu 2	extr 15, plas 5, E.R. 4, mito 1, cyto 1, golg 1, cyto_mito 1
A10G66518		A10	81797246	81798148	902	-	816	271	{IPR000726; Glycoside hydrolase, family 19, catalytic} {IPR001002; Chitin-binding, type 1} {IPR016283; Glycoside hydrolase, family 19} {IPR018371; Chitin-binding, type 1, conserved site} {IPR023346; Lysozyme-like domain superfamily} {IPR036861; Endochitinase-like superfamily}	{GO:0004568; chitinase activity; molecular_function} {GO:0005975; carbohydrate metabolic process; biological_process} {GO:0006032; chitin catabolic process; biological_process} {GO:0008061; chitin binding; molecular_function} {GO:0016998; cell wall macromolecule catabolic process; biological_process}	K01183	E3.2.1.14	chitinase	endochitinase EP3-like [Gossypium arboreum]	Orth181	Orth75	Orth415	0.998674	0.001326	CS pos: 30-31. VKA-QC. Pr: 0.6911		18.26	18.19	1	i9-28o		0	Y	n10-20c32/33o		extr 12, chlo 1, mito 1, chlo_mito 1	extr 21, mito 3, cyto 2
A10G66520		A10	81933450	81934373	923	-	825	274	{IPR000726; Glycoside hydrolase, family 19, catalytic} {IPR001002; Chitin-binding, type 1} {IPR016283; Glycoside hydrolase, family 19} {IPR018371; Chitin-binding, type 1, conserved site} {IPR023346; Lysozyme-like domain superfamily} {IPR036861; Endochitinase-like superfamily}	{GO:0004568; chitinase activity; molecular_function} {GO:0005975; carbohydrate metabolic process; biological_process} {GO:0006032; chitin catabolic process; biological_process} {GO:0008061; chitin binding; molecular_function} {GO:0016998; cell wall macromolecule catabolic process; biological_process}	K01183	E3.2.1.14	chitinase	hypothetical protein GOBAR_AA18934 [Gossypium barbadense]	Orth181	Orth75	Orth440	0.999451	0.000549	CS pos: 30-31. VLA-QN. Pr: 0.8653		4.95	4.88	0	o		0	Y	n10-21c30/31o		extr 13	extr 22, mito 3
A10G66522		A10	81986036	81986951	915	-	822	273	{IPR000726; Glycoside hydrolase, family 19, catalytic} {IPR001002; Chitin-binding, type 1} {IPR016283; Glycoside hydrolase, family 19} {IPR018371; Chitin-binding, type 1, conserved site} {IPR023346; Lysozyme-like domain superfamily} {IPR036861; Endochitinase-like superfamily}	{GO:0004568; chitinase activity; molecular_function} {GO:0005975; carbohydrate metabolic process; biological_process} {GO:0006032; chitin catabolic process; biological_process} {GO:0008061; chitin binding; molecular_function} {GO:0016998; cell wall macromolecule catabolic process; biological_process}	K01183	E3.2.1.14	chitinase	endochitinase EP3-like [Gossypium hirsutum]	Orth181	Orth75	Orth440	0.999197	0.000803	CS pos: 30-31. VLA-QN. Pr: 0.8918		3.41	3.32	0	o		0	Y	n10-21c30/31o		extr 10, E.R._plas 2, plas 1.5, E.R. 1.5	extr 22, mito 2, E.R. 2
A10G66591		A10	84770600	84771573	973	-	228	75	NA	NA	NA	NA	NA	uncharacterized protein LOC107929475 [Gossypium hirsutum]	Orth143	Unique	Unique	0.941983	0.058017	CS pos: 25-26. SSA-EV. Pr: 0.4368		2.14	2.14	0	o		0	Y	n7-19c24/25o		extr 7, vacu 4, chlo 1, cyto 1, mito 1, chlo_mito 1	extr 27
A10G66611		A10	86816944	86818092	1148	+	954	317	{IPR000823; Plant peroxidase} {IPR002016; Haem peroxidase, plant/fungal/bacterial} {IPR010255; Haem peroxidase} {IPR019793; Peroxidases heam-ligand binding site} {IPR019794; Peroxidase, active site} {IPR033905; Secretory peroxidase}	{GO:0004601; peroxidase activity; molecular_function} {GO:0006979; response to oxidative stress; biological_process} {GO:0020037; heme binding; molecular_function} {GO:0042744; hydrogen peroxide catabolic process; biological_process} {GO:0055114; oxidation-reduction process; biological_process}	K00430	E1.11.1.7	peroxidase	hypothetical protein GOBAR_AA02849 [Gossypium barbadense]	Orth221	Orth30	Unique	0.956182	0.043818	CS pos: 21-22. ATA-FS. Pr: 0.4870		19.06	18.82	1	i7-29o		0	Y	n5-15c23/24o		extr 6, chlo 5, vacu 2	extr 22, mito 3
A10G66638		A10	88244586	88245028	442	+	363	120	{IPR000528; Plant lipid transfer protein/Par allergen} {IPR016140; Bifunctional inhibitor/plant lipid transfer protein/seed storage helical domain} {IPR036312; Bifunctional inhibitor/plant lipid transfer protein/seed storage helical domain superfamily}	{GO:0006869; lipid transport; biological_process} {GO:0008289; lipid binding; molecular_function}	NA	NA	NA	lipid transfer protein precursor [Gossypium hirsutum]	Orth173	Orth339	Orth298	0.997758	0.002242	CS pos: 26-27. AQG-AV. Pr: 0.9194		16.89	16.61	1	i7-29o		0	Y	n9-19c26/27o		extr 13	extr 22, golg 2, mito 1, plas 1, vacu 1
A10G66639		A10	88259930	88260372	442	+	363	120	{IPR000528; Plant lipid transfer protein/Par allergen} {IPR016140; Bifunctional inhibitor/plant lipid transfer protein/seed storage helical domain} {IPR036312; Bifunctional inhibitor/plant lipid transfer protein/seed storage helical domain superfamily}	{GO:0006869; lipid transport; biological_process} {GO:0008289; lipid binding; molecular_function}	NA	NA	NA	non-specific lipid-transfer protein [Gossypium hirsutum]	Orth173	Orth339	Orth298	0.998487	0.001513	CS pos: 26-27. AQG-AV. Pr: 0.9362		15.04	14.47	0	o		0	Y	n9-19c26/27o		extr 13	extr 26
A10G66695		A10	89871735	89874049	2314	+	1101	366	{IPR025846; PMR5 N-terminal domain} {IPR026057; PC-Esterase}	NA	NA	NA	NA	LOW QUALITY PROTEIN: protein trichome birefringence-like 39 [Durio zibethinus]	Orth166	Orth89	Unique	0.999333	0.000667	CS pos: 26-27. TKG-ED. Pr: 0.9883		2.48	2.45	0	o		0	Y	n3-18c26/27o		extr 5, vacu 5, golg 2, chlo 1, nucl 1, golg_plas 1	extr 18, E.R. 4, golg 4
A10G66736		A10	92175477	92175692	215	-	216	71	NA	NA	NA	NA	NA	hypothetical protein B456_011G120500 [Gossypium raimondii]	Orth294	Orth224	Orth151	0.971187	0.028813	CS pos: 23-24. VVA-SS. Pr: 0.4910		20.94	20.94	1	i5-27o		0	Y	n5-16c24/25o		extr 10, chlo 2, vacu 2	extr 26
A10G66811	GhSec158	A10	94846213	94846806	593	-	594	197	NA	NA	NA	NA	NA	putative protein TPRXL [Gossypium hirsutum]	Unique	Unique	Unique	0.935665	0.064335	CS pos: 20-21. AFA-GD. Pr: 0.4940		24.47	17.38	1	i5-24o		0	Y	n5-16c20/21o		extr 10, mito 3	extr 26
A10G66858		A10	97109739	97110119	380	+	381	126	{IPR008801; Rapid ALkalinization Factor}	NA	NA	NA	NA	protein RALF-like 33 [Gossypium hirsutum]	Orth202	Orth252	Orth316	0.991543	0.008457	CS pos: 25-26. ASA-SS. Pr: 0.5492		20.15	20.15	1	i7-29o		0	Y	n8-19c24/25o		extr 11, chlo 2	plas 10, extr 9, mito 5, E.R. 3
A10G66893		A10	98738298	98740075	1777	-	1677	558	{IPR000070; Pectinesterase, catalytic} {IPR006501; Pectinesterase inhibitor domain} {IPR011050; Pectin lyase fold/virulence factor} {IPR012334; Pectin lyase fold} {IPR018040; Pectinesterase, Tyr active site} {IPR033131; Pectinesterase, Asp active site} {IPR035513; Invertase/pectin methylesterase inhibitor domain superfamily}	{GO:0004857; enzyme inhibitor activity; molecular_function} {GO:0005618; cell wall; cellular_component} {GO:0030599; pectinesterase activity; molecular_function} {GO:0042545; cell wall modification; biological_process}	K01051	E3.1.1.11	pectinesterase	probable pectinesterase/pectinesterase inhibitor 21 [Gossypium hirsutum]	Orth165	Orth294	Orth169	0.804978	0.195022	CS pos: 21-22. VVA-VT. Pr: 0.3547		22.35	22.33	1	i5-27o		0	Y	n5-16c21/22o		extr 5, chlo 2, cyto 2, E.R. 2, cyto_E.R. 2, cysk_plas 1.33333, mito_plas 1.33333	mito 14, cyto 6, nucl 3, extr 2, pero 2
A10G66902		A10	99299215	99300958	1743	+	1359	452	{IPR000743; Glycoside hydrolase, family 28} {IPR006626; Parallel beta-helix repeat} {IPR011050; Pectin lyase fold/virulence factor} {IPR012334; Pectin lyase fold}	{GO:0004650; polygalacturonase activity; molecular_function} {GO:0005975; carbohydrate metabolic process; biological_process}	K01213	E3.2.1.67	galacturan 1,4-alpha-galacturonidase	exopolygalacturonase-like [Gossypium hirsutum]	Orth98	Orth87	Orth170	0.844751	0.155249	CS pos: 23-24. VVA-TL. Pr: 0.3879		1.16	1.15	0	o		0	Y	n9-16c23/24o		extr 5, vacu 3, chlo 2, E.R. 2, plas 1, golg 1, chlo_mito 1, golg_plas 1, cyto_E.R. 1	extr 19, plas 3, golg 2, mito 1, E.R. 1, vacu 1
A10G66914		A10	99606703	99609502	2799	+	1356	451	{IPR000743; Glycoside hydrolase, family 28} {IPR011050; Pectin lyase fold/virulence factor} {IPR012334; Pectin lyase fold}	{GO:0004650; polygalacturonase activity; molecular_function} {GO:0005975; carbohydrate metabolic process; biological_process}	NA	NA	NA	probable polygalacturonase [Gossypium hirsutum]	Orth144	Orth50	Unique	0.998851	0.001149	CS pos: 16-17. CNA-IK. Pr: 0.5144		0.01	0.01	0	o		0	Y	n5-12c16/17o		extr 4, mito 2, vacu 2, E.R. 2, E.R._vacu 2, chlo 1, cyto 1, plas 1, golg 1, cyto_mito 1, golg_plas 1, cyto_plas 1	extr 23, plas 2
A10G66926		A10	99847455	99848332	877	-	786	261	{IPR025486; Domain of unknown function DUF4378}	NA	NA	NA	NA	NA	Unique	Unique	Unique	0.841206	0.158794	CS pos: 24-25. TFS-TE. Pr: 0.4784		0.01	0.01	0	o		0	Y	n3-11c16/17o		extr 8, golg 2, cyto 1, mito 1, vacu 1, E.R. 1, golg_plas 1, E.R._vacu 1, cyto_E.R. 1	extr 7, E.R. 6, plas 4, cyto 3, golg 3, pero 2, cyto_mito 2
A10G66939		A10	100099071	100099565	494	-	495	164	NA	NA	NA	NA	NA	leucine-rich repeat extensin-like protein 3 isoform X1 [Gossypium arboreum]	Orth232	Orth11	Orth204	0.998731	0.001269	CS pos: 23-24. VLS-EE. Pr: 0.9164		3.85	2.15	0	o		0	Y	n7-18c23/24o		extr 7, vacu 3, golg 2, chlo 1, plas 1	mito 10, plas 6, extr 5, cyto_mito 5, mito_nucl 5
A10G66964		A10	101415286	101419641	4355	-	2319	772	{IPR001764; Glycoside hydrolase, family 3, N-terminal} {IPR002772; Glycoside hydrolase family 3 C-terminal domain} {IPR013783; Immunoglobulin-like fold} {IPR017853; Glycoside hydrolase superfamily} {IPR026891; Fibronectin type III-like domain} {IPR036881; Glycoside hydrolase family 3 C-terminal domain superfamily} {IPR036962; Glycoside hydrolase, family 3, N-terminal domain superfamily}	{GO:0004553; hydrolase activity, hydrolyzing O-glycosyl compounds; molecular_function} {GO:0005975; carbohydrate metabolic process; biological_process}	K15920	XYL4	xylan 1,4-beta-xylosidase	hypothetical protein GOBAR_AA21169 [Gossypium barbadense]	Orth245	Orth193	Orth137	0.936831	0.063169	CS pos: 27-28. AES-RP. Pr: 0.5016		18.89	18.86	1	i5-22o		0	Y	n4-22c27/28o		extr 5, vacu 4, chlo 2, golg 2	extr 25
A10G66966		A10	101509241	101510322	1081	-	951	316	{IPR000726; Glycoside hydrolase, family 19, catalytic} {IPR016283; Glycoside hydrolase, family 19} {IPR023346; Lysozyme-like domain superfamily}	{GO:0004568; chitinase activity; molecular_function} {GO:0005975; carbohydrate metabolic process; biological_process} {GO:0006032; chitin catabolic process; biological_process} {GO:0016998; cell wall macromolecule catabolic process; biological_process}	K20547	CHIB	basic endochitinase B	chitinase-like protein 2 [Durio zibethinus]	Orth181	Orth247	Orth259	0.999427	0.000573	CS pos: 21-22. ANC-QE. Pr: 0.7620		4.4	4.32	0	o		0	Y	n5-16c21/22o		extr 6, vacu 3, E.R. 3, E.R._vacu 3	extr 15, cyto 4, E.R. 4, mito 2, cyto_nucl 2, cyto_pero 2
A10G66998		A10	102406939	102408581	1642	+	1062	353	{IPR001087; GDSL lipase/esterase} {IPR035669; GDSL lipase/esterase-like, plant} {IPR036514; SGNH hydrolase superfamily}	{GO:0016788; hydrolase activity, acting on ester bonds; molecular_function}	NA	NA	NA	hypothetical protein F383_14205 [Gossypium arboreum]	Orth168	Orth231	Unique	0.756529	0.243471	CS pos: 21-22. CFA-TD. Pr: 0.6701		1.3	0.91	0	o		0	Y	n5-16c21/22o		extr 4, chlo 3.5, chlo_mito 3.5, cyto 3, mito 2.5	extr 25
A10G67007		A10	102620028	102620306	278	-	279	92	NA	NA	NA	NA	NA	hypothetical protein GOBAR_AA05137 [Gossypium barbadense]	Orth228	Orth327	Unique	0.963671	0.036329	CS pos: 25-26. ADG-KR. Pr: 0.5077		16.39	16.38	1	i7-24o		0	Y	n7-18c23/24o		extr 11, chlo 1, cyto 1, vacu 1	extr 12, E.R. 4, mito 2, cyto 2, pero 2, vacu 2, cyto_mito 2, cyto_pero 2
A10G67012		A10	102708263	102708535	272	-	273	90	NA	NA	NA	NA	NA	uncharacterized protein LOC107896603 [Gossypium hirsutum]	Orth228	Orth327	Orth84	0.995335	0.004665	CS pos: 23-24. ADG-KR. Pr: 0.6992		13.9	13.9	0	o		0	Y	n5-16c21/22o		extr 9, vacu 2, chlo 1, cyto 1, mito 1, chlo_mito 1, E.R._vacu 1	E.R. 7, golg 5, mito 4, plas 3, extr 2, pero 2, vacu 2
A10G67021	GhSec161	A10	102893751	102894296	545	-	546	181	{IPR006501; Pectinesterase inhibitor domain} {IPR034087; Cell wall/vacuolar inhibitor of fructosidase} {IPR035513; Invertase/pectin methylesterase inhibitor domain superfamily}	{GO:0004857; enzyme inhibitor activity; molecular_function} {GO:0043086; negative regulation of catalytic activity; biological_process}	NA	NA	NA	hypothetical protein GOBAR_AA29611 [Gossypium barbadense]	Orth140	Orth392	Orth127	0.972637	0.027363	CS pos: 26-27. ISA-LE. Pr: 0.9039		21.25	21.23	1	i5-27o		0	Y	n7-18c26/27o		extr 13	extr 22, E.R. 4
A10G67089		A10	104026817	104032318	5501	+	1317	438	{IPR000111; Glycoside hydrolase family 27/36, conserved site} {IPR002241; Glycoside hydrolase, family 27} {IPR013780; Glycosyl hydrolase, all-beta} {IPR013785; Aldolase-type TIM barrel} {IPR017853; Glycoside hydrolase superfamily}	{GO:0003824; catalytic activity; molecular_function} {GO:0004553; hydrolase activity, hydrolyzing O-glycosyl compounds; molecular_function} {GO:0005975; carbohydrate metabolic process; biological_process}	K07407	E3.2.1.22B, galA, rafA	alpha-galactosidase	alpha-galactosidase 3 [Herrania umbratica]	Orth10	Orth273	Unique	0.599187	0.400813	CS pos: 32-33. IEG-RQ. Pr: 0.5435		18.12	18.11	1	i12-30o		1	0	i12-30o		extr 3, chlo 2, vacu 2, E.R. 2, golg 2, E.R._vacu 2	extr 18, golg 4, mito 2, E.R. 2
A10G67106		A10	104585951	104586996	1045	-	762	253	{IPR002963; Expansin} {IPR007112; Expansin/pollen allergen, DPBB domain} {IPR007117; Expansin, cellulose-binding-like domain} {IPR007118; Expansin/Lol pI} {IPR009009; RlpA-like protein, double-psi beta-barrel domain} {IPR036749; Expansin, cellulose-binding-like domain superfamily} {IPR036908; RlpA-like domain superfamily}	{GO:0005576; extracellular region; cellular_component} {GO:0009664; plant-type cell wall organization; biological_process}	K20628	exlX	expansin	alpha-expansin [Gossypium hirsutum]	Orth115	Orth262	Orth333	0.991621	0.008379	CS pos: 25-26. TFG-DY. Pr: 0.9620		22.96	21.49	1	i2-24o		0	Y	n2-20c25/26o		extr 11, chlo 1, nucl 1, E.R. 1	extr 25
A10G67125		A10	105126677	105127339	662	+	663	220	{IPR001929; Germin} {IPR006045; Cupin 1} {IPR011051; RmlC-like cupin domain superfamily} {IPR014710; RmlC-like jelly roll fold} {IPR019780; Germin, manganese binding site}	{GO:0030145; manganese ion binding; molecular_function} {GO:0045735; nutrient reservoir activity; molecular_function}	NA	NA	NA	germin-like protein subfamily T member 2 isoform X1 [Gossypium hirsutum]	Orth90	Orth2	Orth128	0.987797	0.012203	CS pos: 27-28. SHS-AD. Pr: 0.9056		18.3	13.86	0	o		0	Y	n5-23c27/28o		extr 7, cyto 2, vacu 2, chlo 1, mito 1, E.R. 1, cyto_nucl 1, chlo_mito 1, cyto_pero 1, cyto_plas 1	extr 24, plas 2
A10G67139		A10	105489850	105491016	1166	+	957	318	{IPR000823; Plant peroxidase} {IPR002016; Haem peroxidase, plant/fungal/bacterial} {IPR010255; Haem peroxidase} {IPR019794; Peroxidase, active site} {IPR033905; Secretory peroxidase}	{GO:0004601; peroxidase activity; molecular_function} {GO:0006979; response to oxidative stress; biological_process} {GO:0020037; heme binding; molecular_function} {GO:0042744; hydrogen peroxide catabolic process; biological_process} {GO:0055114; oxidation-reduction process; biological_process}	K00430	E1.11.1.7	peroxidase	hypothetical protein F383_17561 [Gossypium arboreum]	Orth221	Orth30	Unique	0.998033	0.001967	CS pos: 23-24. TNA-QL. Pr: 0.7632		0.82	0.81	0	o		0	Y	n6-16c23/24o		extr 8, chlo 3, vacu 2	extr 24, pero 1, E.R. 1, golg 1
A10G67168		A10	105869983	105872997	3014	-	504	167	{IPR001568; Ribonuclease T2-like} {IPR018188; Ribonuclease T2, His active site 1} {IPR036430; Ribonuclease T2-like superfamily}	{GO:0003723; RNA binding; molecular_function} {GO:0033897; ribonuclease T2 activity; molecular_function}	NA	NA	NA	NA	Orth200	Orth197	Unique	0.996602	0.003398	CS pos: 21-22. VVS-DE. Pr: 0.8208		5.38	5.38	0	o		0	Y	n6-16c21/22o		extr 8, vacu 2, golg 2, chlo 1, cyto 1, golg_plas 1, E.R._vacu 1	extr 22, golg 3
A10G67206		A10	106641273	106642816	1543	+	1278	425	{IPR021109; Aspartic peptidase domain superfamily} {IPR032799; Xylanase inhibitor, C-terminal} {IPR032861; Xylanase inhibitor, N-terminal} {IPR033121; Peptidase family A1 domain}	NA	K01381	PEP4	saccharopepsin	aspartyl protease AED3-like isoform X1 [Gossypium hirsutum]	Orth302	Orth173	Orth268	0.998697	0.001303	CS pos: 19-20. AQG-LN. Pr: 0.9364		6.05	0.51	0	o		0	Y	n3-14c19/20o		extr 6, vacu 3, golg 2, E.R._vacu 2	extr 24, mito 1, plas 1, E.R. 1
A10G67229	GhSec027	A10	107330328	107330558	230	-	231	76	NA	NA	NA	NA	NA	NA	Unique	Unique	Unique	0.974574	0.025426	CS pos: 22-23. SHA-FS. Pr: 0.5514		13.27	11.82	0	o		0	Y	n10-17c22/23o		extr 9, vacu 4	plas 9, E.R. 7, mito 4, extr 4, golg 2, cyto_mito 2, mito_nucl 2
A10G67258		A10	107846523	107846915	392	+	393	130	{IPR027923; Hydrophobic seed protein domain} {IPR036312; Bifunctional inhibitor/plant lipid transfer protein/seed storage helical domain superfamily}	NA	NA	NA	NA	putative lipid-binding protein AIR1 [Gossypium arboreum]	Orth134	Orth10	Orth235	0.98822	0.01178	CS pos: 21-22. VSP-HN. Pr: 0.6480		2.33	1.8	0	o		0	Y	n6-16c21/22o		extr 8, chlo 2, cyto 2, mito 1, vacu 1, cyto_nucl 1, cyto_pero 1, cyto_E.R. 1, cyto_plas 1	extr 22, cyto 2, nucl 1, mito 1, vacu 1, mito_nucl 1, cyto_pero 1
A10G67259		A10	107864428	107864832	404	+	405	134	{IPR016140; Bifunctional inhibitor/plant lipid transfer protein/seed storage helical domain} {IPR027923; Hydrophobic seed protein domain} {IPR036312; Bifunctional inhibitor/plant lipid transfer protein/seed storage helical domain superfamily}	NA	NA	NA	NA	putative lipid-binding protein AIR1 [Gossypium arboreum]	Orth134	Orth10	Orth235	0.920583	0.079417	CS pos: 25-26. VSS-HN. Pr: 0.7118		13.15	12.64	0	o		0	Y	n9-20c25/26o		extr 9, chlo 2, cyto 2	extr 24, cyto 3
A10G67260		A10	107944044	107944448	404	-	405	134	{IPR016140; Bifunctional inhibitor/plant lipid transfer protein/seed storage helical domain} {IPR027923; Hydrophobic seed protein domain} {IPR036312; Bifunctional inhibitor/plant lipid transfer protein/seed storage helical domain superfamily}	NA	NA	NA	NA	putative lipid-binding protein AIR1 [Gossypium arboreum]	Orth134	Orth10	Orth235	0.950909	0.049091	CS pos: 25-26. VSS-HN. Pr: 0.7361		12.9	11.82	0	o		0	Y	n9-20c25/26o		extr 10, chlo 1, cyto 1, mito 1, vacu 1, chlo_mito 1	extr 27
A10G67282		A10	108296564	108296854	290	-	291	96	NA	NA	NA	NA	NA	putative lipid-binding protein AIR1 [Gossypium arboreum]	Orth134	Orth10	Unique	0.958783	0.041217	CS pos: 25-26. VSS-YN. Pr: 0.8710		20.12	19.85	1	o10-28i		0	Y	n9-20c25/26o		extr 10, chlo 1, nucl 1, cyto 1, vacu 1, cyto_nucl 1	extr 23, nucl 2, cyto 2, cyto_nucl 2
A10G67285		A10	108322276	108322722	446	-	447	148	{IPR016140; Bifunctional inhibitor/plant lipid transfer protein/seed storage helical domain} {IPR027923; Hydrophobic seed protein domain} {IPR036312; Bifunctional inhibitor/plant lipid transfer protein/seed storage helical domain superfamily}	NA	NA	NA	NA	putative lipid-binding protein AIR1 [Gossypium arboreum]	Orth134	Orth10	Orth273	0.945045	0.054955	CS pos: 25-26. VSS-YI. Pr: 0.8380		27.17	19.59	1	o10-28i		0	Y	n9-20c25/26o		extr 6, vacu 2.5, chlo 2, E.R._vacu 2, nucl 1, mito 1, plas 1, nucl_plas 1, mito_plas 1	extr 27
A10G67291		A10	108390940	108392881	1941	+	726	241	{IPR000010; Cystatin domain} {IPR018073; Proteinase inhibitor I25, cystatin, conserved site}	{GO:0004869; cysteine-type endopeptidase inhibitor activity; molecular_function}	K13899	CST3	cystatin-C	cysteine proteinase inhibitor 6-like [Gossypium arboreum]	Orth293	Orth230	Orth348	0.863848	0.136152	CS pos: 26-27. IIA-ES. Pr: 0.5838		20.27	20.27	1	i7-26o		0	Y	n6-21c26/27o		extr 4, vacu 4, chlo 2, E.R. 2, cyto 1, mito 1, E.R._plas 1	extr 11, E.R. 9, golg 5
A10G67386		A10	109617393	109617749	356	-	357	118	NA	NA	NA	NA	NA	ubiquitin carboxyl-terminal hydrolase 12-like [Gossypium arboreum]	Unique	Unique	Unique	0.985332	0.014668	CS pos: 17-18. TEP-EE. Pr: 0.4864		0	0	0	o		0	Y	n3-10c14/15o		extr 7, chlo 4, nucl 1, cyto 1, mito 1, cyto_nucl 1	nucl 20, cyto_nucl 13, cyto 4
A10G67613		A10	113426908	113427891	983	-	984	327	{IPR004265; Dirigent protein}	NA	NA	NA	NA	dirigent protein 25-like [Gossypium arboreum]	Orth97	Orth346	Orth171	0.968215	0.031785	CS pos: 22-23. TSA-RM. Pr: 0.6606		5.32	5.22	0	o		0	Y	n6-17c22/23o		extr 7, cyto_nucl 2, nucl 1.5, cyto 1.5, chlo 1, vacu 1, E.R. 1, golg 1, E.R._vacu 1	extr 20, E.R. 3, vacu 3
A10G67619		A10	113485662	113487692	2030	-	780	259	{IPR000719; Protein kinase domain} {IPR008271; Serine/threonine-protein kinase, active site} {IPR011009; Protein kinase-like domain superfamily}	{GO:0004672; protein kinase activity; molecular_function} {GO:0005524; ATP binding; molecular_function} {GO:0006468; protein phosphorylation; biological_process}	K13416	BAK1	brassinosteroid insensitive 1-associated receptor kinase 1	BRASSINOSTEROID INSENSITIVE 1-associated receptor kinase 1-like [Gossypium raimondii]	Orth231	Orth347	Orth372	0.976936	0.023064	CS pos: 24-25. VSG-NA. Pr: 0.7236		0.64	0.63	0	o		0	Y	n5-16c21/22o		extr 5, vacu 3, chlo 1, nucl 1, cyto 1, mito 1, plas 1, E.R. 1, cyto_nucl 1, chlo_mito 1, nucl_plas 1, E.R._plas 1, mito_plas 1, cyto_E.R. 1, cyto_plas 1	extr 18, E.R. 3, golg 2, mito 1, cyto 1, plas 1, pero 1, cyto_mito 1, cyto_pero 1
A10G67675		A10	114230126	114230799	673	+	552	183	{IPR002160; Proteinase inhibitor I3, Kunitz legume} {IPR011065; Kunitz inhibitor STI-like superfamily}	{GO:0004866; endopeptidase inhibitor activity; molecular_function}	NA	NA	NA	21 kDa seed protein-like [Gossypium hirsutum]	Orth60	Orth73	Orth443	0.937778	0.062222	CS pos: 29-30. ANA-TN. Pr: 0.6326		22.21	22.14	1	i7-29o		0	Y	n6-24c29/30o		extr 11, chlo 2	extr 19, pero 3, mito 2, vacu 2, cyto_pero 2
A10G67682		A10	114368015	114368512	497	-	498	165	NA	NA	NA	NA	NA	uncharacterized protein LOC105773707 [Gossypium raimondii]	Unique	Unique	Orth97	0.725771	0.274229	CS pos: 23-24. VLG-HL. Pr: 0.6690		22.28	21.39	1	i7-29o		0	Y	n7-18c23/24o		extr 6, cyto 2, vacu 2, E.R. 2, E.R._vacu 2, cyto_E.R. 2	extr 11, plas 6, E.R. 4, mito 3, golg 2, cyto_mito 2
A10G67684		A10	114383784	114384461	677	+	678	225	{IPR002160; Proteinase inhibitor I3, Kunitz legume} {IPR011065; Kunitz inhibitor STI-like superfamily}	{GO:0004866; endopeptidase inhibitor activity; molecular_function}	NA	NA	NA	21 kDa seed protein-like [Gossypium hirsutum]	Orth60	Orth73	Orth443	0.876904	0.123096	CS pos: 29-30. ANA-TN. Pr: 0.5082		22.44	22.41	1	i5-27o		0	Y	n5-24c29/30o		extr 9, chlo 3, cyto 1, vacu 1	extr 20, mito 3, cyto 2, mito_nucl 2
A10G67685		A10	114389081	114389632	551	+	552	183	{IPR002160; Proteinase inhibitor I3, Kunitz legume} {IPR011065; Kunitz inhibitor STI-like superfamily}	{GO:0004866; endopeptidase inhibitor activity; molecular_function}	NA	NA	NA	hypothetical protein GOBAR_AA27077 [Gossypium barbadense]	Orth60	Orth73	Orth443	0.955373	0.044627	CS pos: 27-28. GMA-NT. Pr: 0.2008		31.63	29.94	1	i7-29o		0	Y	n6-17c29/30o		extr 5, chlo 4, vacu 3, cyto 1, mito 1	extr 23, E.R. 2
A10G67686		A10	114397384	114398061	677	+	678	225	{IPR002160; Proteinase inhibitor I3, Kunitz legume} {IPR011065; Kunitz inhibitor STI-like superfamily}	{GO:0004866; endopeptidase inhibitor activity; molecular_function}	NA	NA	NA	21 kDa seed protein-like [Gossypium hirsutum]	Orth60	Orth73	Orth443	0.961792	0.038208	CS pos: 29-30. ASA-TN. Pr: 0.5667		25.6	24.75	1	i7-29o		0	Y	n9-24c29/30o		extr 8, chlo 3, vacu 1.5, chlo_mito 1.5, E.R._vacu 1.5	extr 20, mito 3.5, cyto_mito 3.5, cyto 2.5
A10G67724		A10	114932379	114932984	605	+	606	201	NA	NA	NA	NA	NA	variant surface antigen F-like [Gossypium hirsutum]	Orth278	Orth6	Unique	0.950355	0.049645	CS pos: 28-29. GEA-RD. Pr: 0.6947		17.87	17.87	1	i9-26o		0	Y	n8-19c23/24o		extr 5, chlo 3, vacu 3, nucl 1, mito 1, golg 1	extr 13, cyto 6.5, cyto_mito 6.5, mito 5.5
A10G67748		A10	115187892	115192213	4321	-	1308	435	{IPR000490; Glycoside hydrolase family 17} {IPR012946; X8 domain} {IPR017853; Glycoside hydrolase superfamily}	{GO:0004553; hydrolase activity, hydrolyzing O-glycosyl compounds; molecular_function} {GO:0005975; carbohydrate metabolic process; biological_process}	NA	NA	NA	glucan endo-1,3-beta-glucosidase-like [Gossypium hirsutum]	Orth238	Orth26	Orth38	0.891825	0.108175	CS pos: 26-27. TAA-IG. Pr: 0.4004		19.51	19.48	1	i7-29o		0	Y	n7-18c26/27o		extr 5, chlo 4, mito 2, E.R. 2	extr 20, mito 3, vacu 3
A10G67750		A10	115205390	115205659	269	+	270	89	{IPR025287; Wall-associated receptor kinase, galacturonan-binding domain}	{GO:0030247; polysaccharide binding; molecular_function}	NA	NA	NA	NA	Unique	Unique	Unique	0.990334	0.009666	CS pos: 24-25. NHC-FQ. Pr: 0.5853		4.01	4.01	0	o		0	Y	n8-19c24/25o		extr 5, vacu 5, E.R. 3	extr 20, plas 2, golg 2, mito 1, cyto 1, pero 1, cyto_mito 1, cyto_pero 1
A10G67751		A10	115209557	115210460	903	+	405	134	{IPR012946; X8 domain}	NA	K22832	GAS1	1,3-beta-glucanosyltransferase GAS1	major pollen allergen Ole e 10-like [Gossypium arboreum]	Orth55	Orth326	Orth172	0.984429	0.015571	CS pos: 25-26. TAA-VE. Pr: 0.6013		10.71	10.71	0	o		0	Y	n9-20c25/26o		extr 14	extr 19, golg 5, cyto 1, E.R. 1, vacu 1
A10G67752		A10	115220314	115220798	484	+	378	125	{IPR012946; X8 domain}	NA	K22832	GAS1	1,3-beta-glucanosyltransferase GAS1	major pollen allergen Ole e 10-like [Gossypium arboreum]	Orth55	Orth326	Orth173	0.990874	0.009126	CS pos: 27-28. VEA-AS. Pr: 0.7520		15.54	15.54	0	o		0	Y	n4-15c27/28o		extr 11, vacu 3	extr 27
A10G67850		A10	116269806	116270289	483	-	369	122	{IPR016140; Bifunctional inhibitor/plant lipid transfer protein/seed storage helical domain} {IPR036312; Bifunctional inhibitor/plant lipid transfer protein/seed storage helical domain superfamily}	NA	NA	NA	NA	uncharacterized protein LOC107951748 [Gossypium hirsutum]	Orth47	Orth213	Orth94	0.994107	0.005893	CS pos: 27-28. VDA-TH. Pr: 0.6924		18.88	18.88	1	i7-29o		1	0	i7-25o		extr 9, cyto 4	mito 6, cyto 6, cyto_mito 6, E.R. 5, plas 4, extr 4
A10G67853		A10	116284960	116285436	476	-	369	122	{IPR016140; Bifunctional inhibitor/plant lipid transfer protein/seed storage helical domain} {IPR036312; Bifunctional inhibitor/plant lipid transfer protein/seed storage helical domain superfamily}	NA	NA	NA	NA	uncharacterized protein LOC107953810 [Gossypium hirsutum]	Orth47	Orth213	Orth94	0.982402	0.017598	CS pos: 27-28. VYG-TS. Pr: 0.3686		21.43	21.43	1	i7-29o		1	0	i7-26o		extr 12, chlo 1, cyto 1	E.R. 7, extr 5, mito 4, plas 4, pero 2, vacu 2, nucl 1.5, cyto_nucl 1.5
A10G67854		A10	116290076	116290552	476	-	369	122	{IPR016140; Bifunctional inhibitor/plant lipid transfer protein/seed storage helical domain} {IPR036312; Bifunctional inhibitor/plant lipid transfer protein/seed storage helical domain superfamily}	NA	NA	NA	NA	uncharacterized protein LOC107951727 [Gossypium hirsutum]	Orth47	Orth213	Orth94	0.982402	0.017598	CS pos: 27-28. VYG-TS. Pr: 0.3686		21.43	21.43	1	i7-29o		1	0	i7-26o		extr 9, cyto 5	extr 6, E.R. 6, mito 4, plas 4, pero 3, vacu 2, cyto_mito 2
A10G67878		A10	116515577	116516066	489	+	369	122	{IPR016140; Bifunctional inhibitor/plant lipid transfer protein/seed storage helical domain} {IPR036312; Bifunctional inhibitor/plant lipid transfer protein/seed storage helical domain superfamily}	NA	NA	NA	NA	uncharacterized protein LOC107889835 [Gossypium hirsutum]	Orth47	Orth213	Orth94	0.995416	0.004584	CS pos: 27-28. VDA-TH. Pr: 0.6899		18.67	18.67	1	i7-29o		0	Y	n10-22c27/28o		extr 9, cyto 5	extr 9, cyto 6, E.R. 5, cyto_mito 5
A10G67881		A10	116533776	116534241	465	+	369	122	{IPR016140; Bifunctional inhibitor/plant lipid transfer protein/seed storage helical domain} {IPR036312; Bifunctional inhibitor/plant lipid transfer protein/seed storage helical domain superfamily}	NA	NA	NA	NA	uncharacterized protein LOC107951602 [Gossypium hirsutum]	Orth47	Orth213	Orth94	0.996546	0.003454	CS pos: 27-28. VEA-TH. Pr: 0.8066		19.42	19.42	1	i7-29o		1	0	i7-25o		extr 9, cyto 4	cyto 7, extr 5, E.R. 5, mito 4, plas 4
A10G67949		A10	117328834	117329391	557	+	558	185	{IPR004265; Dirigent protein}	NA	NA	NA	NA	hypothetical protein GOBAR_AA00007 [Gossypium barbadense]	Orth20	Orth27	Orth65	0.996598	0.003402	CS pos: 22-23. VQS-QY. Pr: 0.8932		10.56	10.08	0	o		0	Y	n7-18c22/23o		extr 7, vacu 5, chlo 1, cyto 1	extr 16, mito 3, plas 2, cyto_nucl 2, E.R. 2, nucl 1.5, cyto 1.5
A10G67950	GhSec028	A10	117331150	117331569	419	+	420	139	{IPR004265; Dirigent protein}	NA	NA	NA	NA	dirigent protein 4-like [Gossypium hirsutum]	Orth20	Orth27	Orth65	0.998293	0.001707	CS pos: 22-23. VQC-QY. Pr: 0.8822		9.48	9.46	0	o		0	Y	n4-15c22/23o		extr 6, chlo 4, cyto 2, chlo_mito 2	extr 23, plas 3
A10G68048		A10	118330138	118330656	518	+	519	172	NA	NA	NA	NA	NA	proline-rich protein 3 [Gossypium raimondii]	Orth172	Orth52	Orth174	0.999621	0.000379	CS pos: 22-23. AFA-YE. Pr: 0.9627		12.2	12.01	0	o		0	Y	n6-17c22/23o		extr 12, vacu 1, E.R. 1, E.R._vacu 1	extr 24, mito 1, E.R. 1, golg 1
A11G68443		A11	1682059	1682550	491	+	492	163	{IPR006094; FAD linked oxidase, N-terminal} {IPR016166; FAD-binding domain, PCMH-type} {IPR016167; FAD-binding, type PCMH, subdomain 1} {IPR036318; FAD-binding, type PCMH-like superfamily}	{GO:0016491; oxidoreductase activity; molecular_function} {GO:0050660; flavin adenine dinucleotide binding; molecular_function} {GO:0055114; oxidation-reduction process; biological_process} {GO:0071949; FAD binding; molecular_function}	NA	NA	NA	NA	Orth268	Orth386	Unique	0.958537	0.041463	CS pos: 24-25. SMG-TS. Pr: 0.3318		1.56	1.42	0	o		0	Y	n9-19c24/25o		extr 4, vacu 3, chlo 2, cyto 2, E.R._vacu 2	extr 16, plas 6, nucl 1, mito 1, E.R. 1, golg 1, vacu 1, mito_nucl 1
A11G68449		A11	1700546	1702147	1601	+	1602	533	{IPR006094; FAD linked oxidase, N-terminal} {IPR012951; Berberine/berberine-like} {IPR016166; FAD-binding domain, PCMH-type} {IPR016167; FAD-binding, type PCMH, subdomain 1} {IPR036318; FAD-binding, type PCMH-like superfamily}	{GO:0016491; oxidoreductase activity; molecular_function} {GO:0050660; flavin adenine dinucleotide binding; molecular_function} {GO:0055114; oxidation-reduction process; biological_process} {GO:0071949; FAD binding; molecular_function}	K22395	K22395	cinnamyl-alcohol dehydrogenase	tetrahydrocannabinolic acid synthase-like [Gossypium raimondii]	Orth187	Orth388	Unique	0.971625	0.028375	CS pos: 24-25. SMG-AS. Pr: 0.4824		40.93	4.14	0	o		0	Y	n9-19c24/25o		extr 4, vacu 4, chlo 1, nucl 1, cyto 1, plas 1, E.R. 1, golg 1, cyto_nucl 1, nucl_plas 1, golg_plas 1, E.R._plas 1, cyto_E.R. 1, cyto_plas 1	extr 22, plas 3
A11G68667		A11	2459495	2460496	1001	+	270	89	NA	NA	NA	NA	NA	hypothetical protein GOBAR_AA24949 [Gossypium barbadense]	Unique	Unique	Unique	0.914559	0.085441	CS pos: 26-27. VKG-LD. Pr: 0.6547		15.59	15.59	0	o		0	Y	n10-21c26/27o		extr 10, cyto 2, chlo 1, vacu 1, cyto_nucl 1, cyto_pero 1, cyto_E.R. 1, cyto_plas 1	extr 12, E.R. 5, golg 4, mito 2, vacu 2
A11G68783		A11	2827903	2828623	720	-	576	191	NA	NA	NA	NA	NA	hypothetical protein GOBAR_AA40054 [Gossypium barbadense]	Unique	Unique	Unique	0.750082	0.249918	CS pos: 20-21. VVG-SI. Pr: 0.2819		8.85	8.85	0	o		0	Y	n2-12c20/21o		extr 6, chlo 3, vacu 2, chlo_mito 2	extr 17, golg 3, nucl 2, pero 2, cyto 1, plas 1, E.R. 1, mito_nucl 1
A11G68915		A11	3323589	3324491	902	-	903	300	NA	NA	K13098	TLS, FUS	RNA-binding protein FUS	glycine-rich cell wall structural protein 1.8-like [Gossypium arboreum]	Unique	Unique	Unique	0.974024	0.025976	CS pos: 22-23. CSA-TR. Pr: 0.5247		31.84	29.21	1	i7-29o		0	Y	n6-17c22/23o		extr 7, vacu 4, chlo 3	extr 26
A11G69323		A11	4993590	4994934	1344	-	996	331	{IPR000823; Plant peroxidase} {IPR002016; Haem peroxidase, plant/fungal/bacterial} {IPR010255; Haem peroxidase} {IPR019793; Peroxidases heam-ligand binding site} {IPR019794; Peroxidase, active site} {IPR033905; Secretory peroxidase}	{GO:0004601; peroxidase activity; molecular_function} {GO:0006979; response to oxidative stress; biological_process} {GO:0020037; heme binding; molecular_function} {GO:0042744; hydrogen peroxide catabolic process; biological_process} {GO:0055114; oxidation-reduction process; biological_process}	K00430	E1.11.1.7	peroxidase	hypothetical protein GOBAR_AA29867 [Gossypium barbadense]	Orth221	Orth30	Orth306	0.97871	0.02129	CS pos: 21-22. CLS-SK. Pr: 0.7359		1.48	1.39	0	o		0	Y	n5-16c21/22o		extr 9, E.R. 2, chlo 1, cyto 1, plas 1, E.R._vacu 1, cyto_plas 1	extr 23, golg 2
A11G69422		A11	5415364	5418294	2930	+	1077	358	{IPR000668; Peptidase C1A, papain C-terminal} {IPR012599; Peptidase C1A, propeptide} {IPR025660; Cysteine peptidase, histidine active site} {IPR038765; Papain-like cysteine peptidase superfamily}	{GO:0004197; cysteine-type endopeptidase activity; molecular_function} {GO:0006508; proteolysis; biological_process} {GO:0008234; cysteine-type peptidase activity; molecular_function} {GO:0050790; regulation of catalytic activity; biological_process}	K01363	CTSB	cathepsin B	cathepsin B-like [Gossypium hirsutum]	Orth197	Orth271	Orth281	0.96916	0.03084	CS pos: 24-25. LIA-VE. Pr: 0.4227		0.66	0.62	0	o		0	Y	n5-15c20/21o		extr 8, chlo 3, cyto 2	extr 22, mito 2, nucl 1.5, cyto_nucl 1.5
A11G69478		A11	5670493	5671614	1121	-	870	289	{IPR000757; Glycoside hydrolase family 16} {IPR008263; Glycoside hydrolase, family 16, active site} {IPR008264; Beta-glucanase} {IPR010713; Xyloglucan endo-transglycosylase, C-terminal} {IPR013320; Concanavalin A-like lectin/glucanase domain superfamily} {IPR016455; Xyloglucan endotransglucosylase/hydrolase}	{GO:0004553; hydrolase activity, hydrolyzing O-glycosyl compounds; molecular_function} {GO:0005618; cell wall; cellular_component} {GO:0005975; carbohydrate metabolic process; biological_process} {GO:0006073; cellular glucan metabolic process; biological_process} {GO:0010411; xyloglucan metabolic process; biological_process} {GO:0016762; xyloglucan:xyloglucosyl transferase activity; molecular_fun…	K08235	E2.4.1.207	xyloglucan:xyloglucosyl transferase	probable xyloglucan endotransglucosylase/hydrolase protein 7 [Gossypium arboreum]	Orth16	Orth181	Orth85	0.958376	0.041624	CS pos: 25-26. VWG-RP. Pr: 0.8834		16.51	16.51	1	i7-24o		0	Y	n10-21c25/26o		extr 5, vacu 4, E.R. 2, golg 2	extr 19, golg 3, plas 2, E.R. 2
A11G69581		A11	6020481	6024667	4186	+	690	229	{IPR031432; MALE GAMETOPHYTE DEFECTIVE 1}	{GO:0009555; pollen development; biological_process}	NA	NA	NA	probable ATP synthase 24 kDa subunit, mitochondrial [Gossypium arboreum]	Unique	Unique	Unique	0.515858	0.484142	CS pos: 19-20. CSC-VW. Pr: 0.3584		0.22	0.22	0	o		0	0	o		extr 8, chlo 2, nucl 1, mito 1, vacu 1, golg 1	cyto_nucl 13, nucl 12, cyto 12
A11G69697		A11	6511138	6512943	1805	+	1092	363	{IPR001087; GDSL lipase/esterase} {IPR035669; GDSL lipase/esterase-like, plant} {IPR036514; SGNH hydrolase superfamily}	{GO:0016788; hydrolase activity, acting on ester bonds; molecular_function}	NA	NA	NA	GDSL esterase/lipase At5g08460-like [Gossypium arboreum]	Orth262	Orth311	Orth58	0.984434	0.015566	CS pos: 20-21. VVA-IS. Pr: 0.7268		20.9	19.77	1	i7-29o		0	Y	n5-15c20/21o		extr 6, vacu 3, golg 2, nucl 1, mito 1, plas 1, nucl_plas 1, mito_plas 1	extr 26
A11G69713		A11	6552462	6554495	2033	+	780	259	{IPR000719; Protein kinase domain} {IPR008271; Serine/threonine-protein kinase, active site} {IPR011009; Protein kinase-like domain superfamily}	{GO:0004672; protein kinase activity; molecular_function} {GO:0005524; ATP binding; molecular_function} {GO:0006468; protein phosphorylation; biological_process}	K13416	BAK1	brassinosteroid insensitive 1-associated receptor kinase 1	BRASSINOSTEROID INSENSITIVE 1-associated receptor kinase 1-like [Gossypium raimondii]	Orth231	Orth347	Orth372	0.961583	0.038417	CS pos: 24-25. VSG-NA. Pr: 0.7415		0.85	0.84	0	o		0	Y	n5-16c21/22o		extr 4, chlo 2, vacu 2, E.R. 2, E.R._vacu 2, nucl 1, cyto 1, mito 1, plas 1, cyto_nucl 1, nucl_plas 1, mito_plas 1, cyto_plas 1	extr 16, E.R. 4, golg 2, mito 1, cyto 1, plas 1, pero 1, vacu 1, cyto_mito 1, cyto_pero 1
A11G69923		A11	7393717	7395334	1617	-	1365	454	{IPR002022; Pectate lyase} {IPR007524; Pectate lyase, N-terminal} {IPR011050; Pectin lyase fold/virulence factor} {IPR012334; Pectin lyase fold} {IPR018082; AmbAllergen}	{GO:0030570; pectate lyase activity; molecular_function}	K01728	pel	pectate lyase	pectate lyase-like [Durio zibethinus]	Orth208	Orth162	Orth336	0.889596	0.110404	CS pos: 23-24. LWG-GG. Pr: 0.6504		19.33	19.33	1	i7-29o		0	Y	n8-18c23/24o		extr 6, chlo 2, cyto 2, pero 2, cyto_pero 2	extr 7, nucl 6, mito 6, mito_nucl 6
A11G70097		A11	8069518	8069862	344	+	345	114	{IPR000528; Plant lipid transfer protein/Par allergen} {IPR016140; Bifunctional inhibitor/plant lipid transfer protein/seed storage helical domain} {IPR036312; Bifunctional inhibitor/plant lipid transfer protein/seed storage helical domain superfamily}	{GO:0006869; lipid transport; biological_process} {GO:0008289; lipid binding; molecular_function}	NA	NA	NA	hypothetical protein GOBAR_AA16669 [Gossypium barbadense]	Orth173	Orth288	Orth175	0.999117	0.000883	CS pos: 24-25. GQA-AV. Pr: 0.9319		5.06	5.06	0	o		0	Y	n4-15c24/25o		extr 9, vacu 3, chlo 2	extr 21, mito 2, E.R. 2, golg 2
A11G70305	GhSec029	A11	9002809	9003709	900	-	345	114	NA	NA	NA	NA	NA	hypothetical protein GOBAR_AA29213 [Gossypium barbadense]	Unique	Unique	Unique	0.608064	0.391936	CS pos: 21-22. ICA-SD. Pr: 0.3534		0.85	0.85	0	o		0	Y	n4-16c21/22o		extr 9, chlo 1, cyto 1, mito 1, vacu 1, E.R. 1, chlo_mito 1, E.R._vacu 1, cyto_E.R. 1	extr 11, plas 10, mito 3, E.R. 3
A11G70347		A11	9187997	9188572	575	-	576	191	{IPR036908; RlpA-like domain superfamily}	NA	NA	NA	NA	putative ripening-related protein 1 [Gossypium arboreum]	Orth239	Orth190	Orth129	0.994651	0.005349	CS pos: 29-30. IEA-QT. Pr: 0.9456		22.05	22.05	1	i5-27o		0	Y	n12-23c29/30o		extr 7, cyto 2, vacu 2, golg 2	extr 25
A11G70557		A11	10330086	10331555	1469	-	1470	489	{IPR001461; Aspartic peptidase A1 family} {IPR001969; Aspartic peptidase, active site} {IPR021109; Aspartic peptidase domain superfamily} {IPR032799; Xylanase inhibitor, C-terminal} {IPR032861; Xylanase inhibitor, N-terminal} {IPR033121; Peptidase family A1 domain} {IPR033873; CND41-like}	{GO:0004190; aspartic-type endopeptidase activity; molecular_function} {GO:0006508; proteolysis; biological_process}	K22683	APF2	aspartyl protease family protein	aspartyl protease family protein 2-like [Gossypium hirsutum]	Orth302	Orth380	Unique	0.742085	0.257915	CS pos: 25-26. SAA-VS. Pr: 0.3044		22.03	20.66	1	i7-26o		0	Y	n9-20c25/26o		extr 5, chlo 4, golg 2, mito 1, vacu 1, E.R. 1, golg_plas 1, E.R._vacu 1	extr 16, mito 4, plas 3, E.R. 2, mito_nucl 2
A11G70595		A11	10540237	10541745	1508	+	1125	374	{IPR001117; Multicopper oxidase, type 1} {IPR008972; Cupredoxin} {IPR011707; Multicopper oxidase, type 3} {IPR034285; Laccase, second cupredoxin domain} {IPR034288; Laccase, first cupredoxin domain}	{GO:0005507; copper ion binding; molecular_function} {GO:0055114; oxidation-reduction process; biological_process}	K05909	E1.10.3.2	laccase	laccase-6 [Theobroma cacao]	Orth196	Orth256	Orth353	0.982616	0.017384	CS pos: 21-22. AMA-HD. Pr: 0.9545		0.2	0.1	0	o		0	Y	n4-16c21/22o		extr 4, chlo 3, cyto 3, nucl 1, mito 1, vacu 1, E.R. 1, E.R._vacu 1	extr 19, mito 7
A11G70839		A11	11965650	11967596	1946	+	1476	491	{IPR000743; Glycoside hydrolase, family 28} {IPR006626; Parallel beta-helix repeat} {IPR011050; Pectin lyase fold/virulence factor} {IPR012334; Pectin lyase fold}	{GO:0004650; polygalacturonase activity; molecular_function} {GO:0005975; carbohydrate metabolic process; biological_process}	K01213	E3.2.1.67	galacturan 1,4-alpha-galacturonidase	polygalacturonase At1g48100-like [Gossypium hirsutum]	Orth269	Orth93	Unique	0.861774	0.138226	CS pos: 24-25. AQG-RW. Pr: 0.7843		16.17	14.67	0	o		0	Y	n6-20c24/25o		extr 7, chlo 6	extr 19, plas 2, E.R. 2, golg 2
A11G70854		A11	12078793	12079335	542	-	543	180	{IPR006501; Pectinesterase inhibitor domain} {IPR034086; Pectinesterase inhibitor, plant} {IPR035513; Invertase/pectin methylesterase inhibitor domain superfamily}	{GO:0004857; enzyme inhibitor activity; molecular_function} {GO:0043086; negative regulation of catalytic activity; biological_process} {GO:0046910; pectinesterase inhibitor activity; molecular_function}	NA	NA	NA	putative invertase inhibitor [Gossypium hirsutum]	Orth248	Orth361	Unique	0.859328	0.140672	CS pos: 25-26. CNA-YG. Pr: 0.4865		6.74	6.73	0	o		0	Y	n4-15c25/26o		extr 11, chlo 2	nucl 8.5, extr 8, cyto_nucl 8, cyto 6.5, mito 4
A11G70865		A11	12142107	12143196	1089	+	915	304	{IPR000070; Pectinesterase, catalytic} {IPR011050; Pectin lyase fold/virulence factor} {IPR012334; Pectin lyase fold}	{GO:0005618; cell wall; cellular_component} {GO:0030599; pectinesterase activity; molecular_function} {GO:0042545; cell wall modification; biological_process}	K01051	E3.1.1.11	pectinesterase	pectinesterase/pectinesterase inhibitor-like [Gossypium hirsutum]	Orth59	Orth151	Unique	0.980975	0.019025	CS pos: 22-23. GQG-QL. Pr: 0.8039		0.93	0.87	0	o		0	Y	n10-17c22/23o		extr 8, chlo 4, nucl 1, E.R. 1	extr 12, mito 8, plas 3, cyto 2
A11G70880		A11	12237159	12237842	683	-	684	227	{IPR006501; Pectinesterase inhibitor domain} {IPR035513; Invertase/pectin methylesterase inhibitor domain superfamily}	{GO:0004857; enzyme inhibitor activity; molecular_function}	NA	NA	NA	uncharacterized protein LOC107923748 [Gossypium hirsutum]	Orth265	Orth250	Orth307	0.966823	0.033177	CS pos: 23-24. TST-DA. Pr: 0.3003		2.11	2.11	0	o		0	Y	n6-17c22/23o		extr 8, chlo 3, cyto 1, mito 1, vacu 1	cyto_nucl 11, nucl 10.5, cyto 8.5, mito 4, extr 2
A11G70887		A11	12290696	12291061	365	-	366	121	NA	NA	NA	NA	NA	uncharacterized protein LOC107923583 [Gossypium hirsutum]	Orth265	Orth250	Unique	0.933023	0.066977	CS pos: 23-24. AST-NE. Pr: 0.3259		4.14	4.14	0	o		0	Y	n6-17c21/22o		extr 7, chlo 3, nucl 1, cyto 1, mito 1, vacu 1, cyto_nucl 1	nucl 9.5, cyto_nucl 9.5, cyto 6.5, mito 4, E.R. 3, extr 2
A11G70890		A11	12299111	12299793	682	+	570	189	{IPR006501; Pectinesterase inhibitor domain} {IPR035513; Invertase/pectin methylesterase inhibitor domain superfamily}	{GO:0004857; enzyme inhibitor activity; molecular_function}	NA	NA	NA	uncharacterized protein LOC107923584 [Gossypium hirsutum]	Orth265	Orth250	Orth307	0.964311	0.035689	CS pos: 23-24. AST-NA. Pr: 0.2789		4.91	4.91	0	o		0	Y	n6-17c21/22o		extr 10, chlo 1, nucl 1, cyto 1, mito 1, cyto_nucl 1, chlo_mito 1	nucl 12, cyto_nucl 10.5, cyto 7, mito 5
A11G71063		A11	13305887	13306234	347	-	348	115	{IPR008801; Rapid ALkalinization Factor}	NA	NA	NA	NA	protein RALF-like 33 [Gossypium hirsutum]	Orth202	Orth252	Orth130	0.996154	0.003846	CS pos: 27-28. VDA-SG. Pr: 0.8994		20.2	20.18	1	i7-29o		0	Y	n7-22c27/28o		extr 11, chlo 1, nucl 1, cyto 1, cyto_nucl 1	nucl 13.5, cyto_nucl 9.5, extr 7, cyto 4.5
A11G71240		A11	14363953	14364354	401	-	402	133	{IPR002902; Gnk2-homologous domain} {IPR038408; Gnk2-homologous domain superfamily}	NA	NA	NA	NA	hypothetical protein GOBAR_AA07788 [Gossypium barbadense]	Orth37	Orth123	Orth205	0.97615	0.02385	CS pos: 23-24. VIS-VP. Pr: 0.8446		3.09	3.08	0	o		0	Y	n8-18c23/24o		extr 8, chlo 4, nucl 1, cyto 1, cyto_nucl 1	extr 23, nucl 2, cyto 2, cyto_nucl 2
A11G71302	GhSec159	A11	14744520	14746794	2274	+	645	214	{IPR003256; Ribosomal protein L24} {IPR008991; Translation protein SH3-like domain superfamily} {IPR014722; Ribosomal protein L2, domain 2} {IPR036466; Pollen allergen ole e 6 superfamily}	{GO:0003735; structural constituent of ribosome; molecular_function} {GO:0005622; intracellular; cellular_component} {GO:0005840; ribosome; cellular_component} {GO:0006412; translation; biological_process}	K02895	RP-L24, MRPL24, rplX	large subunit ribosomal protein L24	hypothetical protein GOBAR_AA05406 [Gossypium barbadense]	Unique	Unique	Unique	0.994549	0.005451	CS pos: 27-28. VAA-AG. Pr: 0.4650		20.02	20.01	1	i5-27o		0	Y	n5-16c27/28o		extr 9, vacu 3, chlo 1, golg 1	extr 11, E.R. 6, mito 3, cyto 3, cyto_mito 3
A11G71767		A11	17938690	17941123	2433	+	462	153	{IPR001179; FKBP-type peptidyl-prolyl cis-trans isomerase domain}	NA	K09569	FKBP2	FK506-binding protein 2	peptidyl-prolyl cis-trans isomerase FKBP15-1-like [Gossypium hirsutum]	Orth82	Orth287	Orth334	0.995824	0.004176	CS pos: 24-25. ANA-KK. Pr: 0.8959		13.9	13.9	0	o		0	Y	n9-19c24/25o		extr 6, cyto 2, vacu 2, golg 2, chlo 1, mito 1, cyto_nucl 1, chlo_mito 1, golg_plas 1, E.R._vacu 1, cyto_pero 1, cyto_E.R. 1, cyto_plas 1	extr 19, golg 4, E.R. 3
A11G71808		A11	18203538	18203837	299	+	300	99	{IPR016140; Bifunctional inhibitor/plant lipid transfer protein/seed storage helical domain} {IPR036312; Bifunctional inhibitor/plant lipid transfer protein/seed storage helical domain superfamily}	NA	NA	NA	NA	Putative lipid-transfer DIR1 -like protein [Gossypium arboreum]	Orth107	Orth245	Orth398	0.999596	0.000404	CS pos: 20-21. VEG-SR. Pr: 0.5712		4.04	4	0	o		0	Y	n6-18c23/24o		extr 5, cyto 4, chlo 2, vacu 2, cyto_nucl 2, cyto_pero 2, cyto_plas 2	extr 22, golg 4
A11G71819		A11	18258459	18258980	521	-	522	173	{IPR007493; Protein of unknown function DUF538} {IPR036758; At5g01610-like superfamily}	NA	NA	NA	NA	hypothetical protein GOBAR_DD15416 [Gossypium barbadense]	Orth156	Orth145	Orth255	0.912473	0.087527	CS pos: 22-23. VHG-SK. Pr: 0.8574		19.76	16.85	1	o4-23i		0	Y	n4-17c22/23o		extr 5, E.R. 3, vacu 2, E.R._plas 2, cyto_E.R. 2	extr 9, plas 7, E.R. 4, mito 3, golg 2, vacu 2
A11G71822		A11	18304754	18308613	3859	+	1476	491	{IPR001563; Peptidase S10, serine carboxypeptidase} {IPR018202; Serine carboxypeptidase, serine active site} {IPR029058; Alpha/Beta hydrolase fold} {IPR033124; Serine carboxypeptidases, histidine active site}	{GO:0004185; serine-type carboxypeptidase activity; molecular_function} {GO:0006508; proteolysis; biological_process}	K16296	SCPL-I	serine carboxypeptidase-like clade I	serine carboxypeptidase-like 20 isoform X1 [Durio zibethinus]	Unique	Unique	Unique	0.994693	0.005307	CS pos: 20-21. THS-AP. Pr: 0.7861		2.65	2.65	0	o		0	Y	n5-16c20/21o		extr 5, chlo 4, cyto 2, E.R. 2, chlo_mito 2, cyto_E.R. 2	extr 21, vacu 3, pero 2
A11G71960		A11	19163769	19165411	1642	+	1404	467	{IPR001461; Aspartic peptidase A1 family} {IPR021109; Aspartic peptidase domain superfamily} {IPR032799; Xylanase inhibitor, C-terminal} {IPR032861; Xylanase inhibitor, N-terminal} {IPR033121; Peptidase family A1 domain} {IPR034161; Pepsin-like domain, plant}	{GO:0004190; aspartic-type endopeptidase activity; molecular_function} {GO:0006508; proteolysis; biological_process}	K22683	APF2	aspartyl protease family protein	aspartyl protease family protein 2-like [Gossypium hirsutum]	Orth179	Orth103	Orth176	0.911028	0.088972	CS pos: 24-25. LEA-DA. Pr: 0.3601		19.99	19.96	1	i5-27o		0	Y	n5-16c24/25o		extr 4, chlo 2, vacu 2, E.R. 2, golg 2, E.R._vacu 2	extr 8, plas 7, E.R. 5, golg 5
A11G72067		A11	20018450	20018665	215	-	216	71	NA	NA	NA	NA	NA	hypothetical protein GOBAR_DD30408 [Gossypium barbadense]	Orth9	Orth70	Unique	0.982617	0.017383	CS pos: 24-25. VKA-SN. Pr: 0.6065		14.15	14.15	0	o		0	Y	n8-19c24/25o		extr 4, cyto 3, mito 3, chlo 1, plas 1, vacu 1, E.R. 1, E.R._vacu 1, E.R._plas 1	extr 14, E.R. 5, golg 4, plas 2
A11G72069		A11	20031535	20032766	1231	+	1068	355	{IPR001087; GDSL lipase/esterase} {IPR035669; GDSL lipase/esterase-like, plant} {IPR036514; SGNH hydrolase superfamily}	{GO:0016788; hydrolase activity, acting on ester bonds; molecular_function}	NA	NA	NA	GDSL esterase/lipase At2g04570-like [Herrania umbratica]	Orth68	Orth43	Orth387	0.943112	0.056888	CS pos: 26-27. VNG-GK. Pr: 0.8657		24.37	19.4	1	i12-34o		0	Y	n10-21c26/27o		extr 11, chlo 1, mito 1, golg 1, chlo_mito 1	extr 13, mito 8, cyto 3.5, cyto_nucl 2.5
A11G72255		A11	21684758	21687190	2432	+	1125	374	{IPR000909; Phosphatidylinositol-specific phospholipase C, X domain} {IPR017946; PLC-like phosphodiesterase, TIM beta/alpha-barrel domain superfamily}	{GO:0006629; lipid metabolic process; biological_process} {GO:0008081; phosphoric diester hydrolase activity; molecular_function}	NA	NA	NA	hypothetical protein GOBAR_AA04822 [Gossypium barbadense]	Unique	Unique	Unique	0.985878	0.014122	CS pos: 22-23. ASA-CS. Pr: 0.7438		1.29	1.29	0	o		0	Y	n7-17c22/23o		extr 6, chlo 5, cyto 1, mito 1, vacu 1	extr 25
A11G72260		A11	21715293	21716416	1123	+	1047	348	NA	NA	NA	NA	NA	leucine-rich repeat extensin-like protein 3 [Gossypium arboreum]	Orth199	Orth282	Unique	0.972482	0.027518	CS pos: 21-22. SEG-SH. Pr: 0.7272		0.07	0.07	0	o		0	Y	n4-16c21/22o		extr 6, chlo 3, vacu 2, E.R. 2, E.R._vacu 2	extr 12, E.R. 4, mito 3, cyto 2, plas 2, vacu 2, mito_nucl 2
A11G72318		A11	22106768	22107324	556	+	330	109	NA	NA	NA	NA	NA	NA	Unique	Unique	Unique	0.776308	0.223692	CS pos: 19-20. ISC-GC. Pr: 0.4521		0	0	0	o		0	Y	n6-14c19/20o		extr 8, chlo 4, cyto 2, chlo_mito 2	nucl 11.5, cyto_nucl 9, extr 7, cyto 3.5, vacu 2
A11G72439	GhSec030	A11	23241366	23242220	854	+	855	284	{IPR032872; Wall-associated receptor kinase, C-terminal}	NA	K04733	IRAK4	interleukin-1 receptor-associated kinase 4	LEAF RUST 10 DISEASE-RESISTANCE LOCUS RECEPTOR-LIKE PROTEIN KINASE-like 2.4 [Gossypium hirsutum]	Orth83	Orth53	Orth177	0.861107	0.138893	CS pos: 41-42. SLT-TP. Pr: 0.4325		14.82	14.74	0	o		0	Y	n4-11c19/20o		extr 7, vacu 3, chlo 2, mito 1, plas 1, mito_plas 1	extr 17, E.R. 5, golg 5
A11G72548		A11	24315638	24315913	275	+	276	91	{IPR001002; Chitin-binding, type 1} {IPR018371; Chitin-binding, type 1, conserved site} {IPR036861; Endochitinase-like superfamily}	{GO:0008061; chitin binding; molecular_function}	NA	NA	NA	hypothetical protein GOBAR_AA33329 [Gossypium barbadense]	Orth122	Orth152	Orth249	0.998576	0.001424	CS pos: 26-27. ASA-EQ. Pr: 0.9469		13.6	13.6	1	i7-26o		0	Y	n8-22c26/27o		extr 8, chlo 3, vacu 2	extr 27
A11G72559		A11	24434923	24436903	1980	+	1056	351	{IPR001087; GDSL lipase/esterase} {IPR035669; GDSL lipase/esterase-like, plant} {IPR036514; SGNH hydrolase superfamily}	{GO:0016788; hydrolase activity, acting on ester bonds; molecular_function}	NA	NA	NA	GDSL esterase/lipase At4g16230-like [Gossypium hirsutum]	Orth99	Orth342	Orth361	0.999037	0.000963	CS pos: 24-25. AEA-TT. Pr: 0.5810		17.83	17.77	1	i7-26o		0	Y	n6-17c22/23o		extr 6, vacu 3, chlo 2, nucl 1, mito 1, golg 1	extr 24, mito 1, plas 1, E.R. 1
A11G72643		A11	25211441	25212581	1140	-	930	309	{IPR001938; Thaumatin family} {IPR017949; Thaumatin, conserved site} {IPR037176; Osmotin/thaumatin-like superfamily}	NA	NA	NA	NA	thaumatin-like protein 1b [Gossypium arboreum]	Orth64	Orth226	Unique	0.881639	0.118361	CS pos: 28-29. VTA-AT. Pr: 0.7711		22.49	22.43	1	i12-34o		0	Y	n12-23c28/29o		extr 7, chlo 4, vacu 2, chlo_mito 2	extr 21, golg 3, vacu 2
A11G72731		A11	26166892	26167557	665	+	666	221	NA	NA	NA	NA	NA	hypothetical protein GOBAR_DD07586 [Gossypium barbadense]	Orth280	Orth134	Orth236	0.989187	0.010813	CS pos: 22-23. SGA-DG. Pr: 0.3945		2.05	2.04	0	o		0	Y	n7-18c24/25o		extr 6, vacu 5, nucl 1, cyto 1, mito 1, cyto_nucl 1	extr 23, mito 2
A11G72796		A11	26816202	26817454	1252	-	1005	334	{IPR000823; Plant peroxidase} {IPR002016; Haem peroxidase, plant/fungal/bacterial} {IPR010255; Haem peroxidase} {IPR019793; Peroxidases heam-ligand binding site} {IPR019794; Peroxidase, active site} {IPR033905; Secretory peroxidase}	{GO:0004601; peroxidase activity; molecular_function} {GO:0006979; response to oxidative stress; biological_process} {GO:0020037; heme binding; molecular_function} {GO:0042744; hydrogen peroxide catabolic process; biological_process} {GO:0055114; oxidation-reduction process; biological_process}	K00430	E1.11.1.7	peroxidase	hypothetical protein GOBAR_AA34441 [Gossypium barbadense]	Orth221	Orth30	Orth306	0.957906	0.042094	CS pos: 22-23. CLS-GK. Pr: 0.7549		20.17	20.16	1	i7-29o		0	Y	n6-17c22/23o		extr 7, E.R._plas 3, plas 2.5, E.R. 2.5, mito 2	extr 23, cyto 2
A11G72832		A11	27130198	27131901	1703	-	1302	433	{IPR001547; Glycoside hydrolase, family 5} {IPR017853; Glycoside hydrolase superfamily}	{GO:0004553; hydrolase activity, hydrolyzing O-glycosyl compounds; molecular_function} {GO:0005975; carbohydrate metabolic process; biological_process}	K19355	MAN	mannan endo-1,4-beta-mannosidase	mannan endo-1,4-beta-mannosidase 7 [Juglans regia]	Unique	Unique	Unique	0.970802	0.029198	CS pos: 26-27. VEA-GD. Pr: 0.7889		16.2	16.17	0	o		0	Y	n3-14c26/27o		extr 5, vacu 3, nucl 2, E.R._vacu 2, cyto 1, plas 1, E.R. 1, golg 1, cysk_nucl 1, golg_plas 1, E.R._plas 1, cyto_E.R. 1, cyto_plas 1	extr 21, E.R. 2, golg 2
A11G73117		A11	31198592	31198822	230	-	231	76	{IPR008801; Rapid ALkalinization Factor}	NA	NA	NA	NA	hypothetical protein GOBAR_AA05345 [Gossypium barbadense]	Unique	Unique	Unique	0.99857	0.00143	CS pos: 23-24. VWA-RD. Pr: 0.9808		19.23	19.23	1	o4-23i		0	Y	n9-19c23/24o		extr 10, vacu 4	extr 26
A11G73118		A11	31267105	31267395	290	-	291	96	NA	NA	NA	NA	NA	hypothetical protein B456_007G211200 [Gossypium raimondii]	Unique	Unique	Unique	0.95561	0.04439	CS pos: 26-27. VYS-VE. Pr: 0.5053		2.72	2.72	0	o		0	Y	n9-19c29/30o		extr 5, vacu 5, E.R. 3	extr 23, mito 2
A11G73366		A11	38594021	38594449	428	-	261	86	NA	NA	NA	NA	NA	hypothetical protein GOBAR_DD16050 [Gossypium barbadense]	Orth19	Orth88	Orth178	0.922941	0.077059	CS pos: 25-26. VHG-KG. Pr: 0.8049		19.74	19.74	1	o5-24i		0	Y	n6-17c25/26o		extr 11, chlo 1, mito 1, vacu 1, chlo_mito 1	extr 18, golg 5, E.R. 3
A11G73404		A11	39439037	39439624	587	+	504	167	NA	NA	NA	NA	NA	uncharacterized protein LOC107905500 isoform X1 [Gossypium hirsutum]	Unique	Unique	Unique	0.95175	0.04825	CS pos: 24-25. IVS-VV. Pr: 0.3861		9.05	9.05	0	o		0	Y	n8-19c27/28o		extr 6, vacu 4, chlo 1, cyto 1, mito 1, E.R. 1, chlo_mito 1, cyto_E.R. 1	extr 17, golg 5, E.R. 3
A11G73517		A11	45054570	45055176	606	-	417	138	{IPR036392; PLAT/LH2 domain superfamily} {IPR037060; Catalase core domain superfamily}	{GO:0004096; catalase activity; molecular_function} {GO:0005515; protein binding; molecular_function} {GO:0020037; heme binding; molecular_function} {GO:0055114; oxidation-reduction process; biological_process}	NA	NA	NA	hypothetical protein GOBAR_AA14516 [Gossypium barbadense]	Orth155	Orth209	Orth287	0.997307	0.002693	CS pos: 23-24. AVA-DD. Pr: 0.8703		2.89	2.89	0	o		0	Y	n7-18c23/24o		extr 9, chlo 2, nucl 1, cyto 1, vacu 1, cyto_nucl 1, chlo_mito 1	extr 10, nucl 7, cyto 6, mito 2, E.R. 2
A11G74319		A11	60657476	60658780	1304	+	870	289	{IPR000757; Glycoside hydrolase family 16} {IPR008263; Glycoside hydrolase, family 16, active site} {IPR010713; Xyloglucan endo-transglycosylase, C-terminal} {IPR013320; Concanavalin A-like lectin/glucanase domain superfamily} {IPR016455; Xyloglucan endotransglucosylase/hydrolase}	{GO:0004553; hydrolase activity, hydrolyzing O-glycosyl compounds; molecular_function} {GO:0005618; cell wall; cellular_component} {GO:0005975; carbohydrate metabolic process; biological_process} {GO:0006073; cellular glucan metabolic process; biological_process} {GO:0010411; xyloglucan metabolic process; biological_process} {GO:0016762; xyloglucan:xyloglucosyl transferase activity; molecular_fun…	K08235	E2.4.1.207	xyloglucan:xyloglucosyl transferase	probable xyloglucan endotransglucosylase/hydrolase protein 6 [Gossypium hirsutum]	Orth16	Orth181	Orth85	0.88495	0.11505	CS pos: 25-26. VWG-KP. Pr: 0.7596		19.93	19.91	1	i7-24o		0	Y	n8-19c25/26o		extr 10, cyto 1, vacu 1, E.R. 1, E.R._vacu 1, mito_plas 1, cyto_E.R. 1	extr 18, pero 3.5, cyto_pero 3.5, cyto 2.5
A11G74417		A11	61713871	61714222	351	+	255	84	{IPR009438; Phytosulfokine}	{GO:0005576; extracellular region; cellular_component} {GO:0008083; growth factor activity; molecular_function} {GO:0008283; cell proliferation; biological_process}	NA	NA	NA	phytosulfokines-like [Gossypium hirsutum]	Orth94	Orth205	Orth388	0.989078	0.010922	CS pos: 23-24. SFA-AR. Pr: 0.5632		19.28	19.28	1	i7-24o		0	Y	n4-15c23/24o		extr 9, chlo 2, vacu 2	extr 14, E.R. 5, golg 4, nucl 1, mito 1, cyto 1, cyto_nucl 1, pero 1, cyto_mito 1, mito_nucl 1, cyto_pero 1
A11G74879		A11	65569999	65570451	452	+	294	97	{IPR003854; Gibberellin regulated protein}	NA	NA	NA	NA	peamaclein-like [Gossypium hirsutum]	Orth182	Orth84	Orth206	0.999188	0.000812	CS pos: 25-26. SFA-SP. Pr: 0.7015		16.49	16.49	0	o		0	Y	n4-16c25/26o		extr 11, golg 2	extr 21, mito 3, golg 2
A11G75551		A11	71554489	71555413	924	-	759	252	{IPR000757; Glycoside hydrolase family 16} {IPR008263; Glycoside hydrolase, family 16, active site} {IPR013320; Concanavalin A-like lectin/glucanase domain superfamily} {IPR016455; Xyloglucan endotransglucosylase/hydrolase}	{GO:0004553; hydrolase activity, hydrolyzing O-glycosyl compounds; molecular_function} {GO:0005975; carbohydrate metabolic process; biological_process} {GO:0010411; xyloglucan metabolic process; biological_process} {GO:0016762; xyloglucan:xyloglucosyl transferase activity; molecular_function} {GO:0042546; cell wall biogenesis; biological_process}	K08235	E2.4.1.207	xyloglucan:xyloglucosyl transferase	hypothetical protein GOBAR_AA23650 [Gossypium barbadense]	Orth16	Orth181	Orth359	0.882436	0.117564	CS pos: 29-30. ASA-GN. Pr: 0.5676		23.86	21.78	1	i7-29o		0	Y	n10-21c29/30o		extr 5, vacu 3, chlo 1, nucl 1, cyto 1, mito 1, plas 1, E.R. 1, cyto_nucl 1, chlo_mito 1, nucl_plas 1, E.R._plas 1, mito_plas 1, cyto_E.R. 1, cyto_plas 1	extr 15, plas 8, E.R. 2, golg 2
A11G76018		A11	84442547	84443074	527	-	528	175	{IPR006501; Pectinesterase inhibitor domain} {IPR035513; Invertase/pectin methylesterase inhibitor domain superfamily}	{GO:0004857; enzyme inhibitor activity; molecular_function}	NA	NA	NA	cell wall / vacuolar inhibitor of fructosidase 2-like [Gossypium hirsutum]	Orth266	Orth385	Orth416	0.9954	0.0046	CS pos: 21-22. VNG-DA. Pr: 0.6652		36.95	24.05	1	o4-26i		0	Y	n5-16c21/22o		extr 8, vacu 3, chlo 2, E.R._vacu 2	extr 17, E.R. 4, mito 3, cyto 1, pero 1, golg 1, cyto_pero 1
A11G76084		A11	90145848	90150800	4952	-	4272	1423	NA	NA	NA	NA	NA	uncharacterized protein LOC107890986 [Gossypium hirsutum]	Orth154	Orth215	Orth86	0.768105	0.231895	CS pos: 26-27. SFG-SP. Pr: 0.5518		19.29	19.29	1	i2-24o		0	Y	n4-22c26/27o		extr 5, vacu 4, chlo 2, E.R. 2	extr 15, E.R. 8, golg 3
A11G76176		A11	96816712	96817871	1159	+	612	203	{IPR003245; Phytocyanin domain} {IPR008972; Cupredoxin}	{GO:0009055; electron transfer activity; molecular_function}	NA	NA	NA	uclacyanin-3-like [Gossypium hirsutum]	Orth284	Orth307	Orth4	0.997681	0.002319	CS pos: 22-23. AMA-TD. Pr: 0.7866		9.18	9.17	0	o		0	Y	n6-16c22/23o		extr 11, chlo 2	extr 27
A11G76252		A11	99919145	99919492	347	-	213	70	NA	NA	NA	NA	NA	hypothetical protein B456_007G263600 [Gossypium raimondii]	Orth14	Orth74	Orth87	0.999264	0.000736	CS pos: 26-27. TEA-EA. Pr: 0.5330		19.81	19.81	1	i7-29o		0	Y	n8-20c28/29o		extr 12, vacu 2	extr 13, E.R. 7, mito 2, plas 2, golg 2
A11G76272		A11	100433922	100435320	1398	+	1317	438	{IPR002022; Pectate lyase} {IPR007524; Pectate lyase, N-terminal} {IPR011050; Pectin lyase fold/virulence factor} {IPR012334; Pectin lyase fold} {IPR018082; AmbAllergen}	{GO:0030570; pectate lyase activity; molecular_function}	K01728	pel	pectate lyase	probable pectate lyase P59 [Gossypium hirsutum]	Orth208	Orth162	Orth267	0.970221	0.029779	CS pos: 24-25. LQA-HI. Pr: 0.8287		19.51	19.49	1	i5-27o		0	Y	n8-19c24/25o		extr 8, cyto 3, E.R. 2	extr 13, cyto_pero 5, cyto 4.5, pero 4.5, mito 4
A11G76341		A11	102536092	102536737	645	+	480	159	{IPR000823; Plant peroxidase} {IPR002016; Haem peroxidase, plant/fungal/bacterial} {IPR010255; Haem peroxidase}	{GO:0004601; peroxidase activity; molecular_function} {GO:0006979; response to oxidative stress; biological_process} {GO:0020037; heme binding; molecular_function} {GO:0055114; oxidation-reduction process; biological_process}	K00430	E1.11.1.7	peroxidase	peroxidase 43-like [Gossypium hirsutum]	Orth191	Orth241	Orth214	0.998478	0.001522	CS pos: 18-19. VQG-QL. Pr: 0.9671		5.84	5.83	0	o		0	Y	n3-13c18/19o		extr 6, vacu 6, chlo 1, plas 1	extr 24, plas 1, pero 1, vacu 1
A11G76363		A11	103412739	103413550	811	+	678	225	{IPR001929; Germin} {IPR006045; Cupin 1} {IPR011051; RmlC-like cupin domain superfamily} {IPR014710; RmlC-like jelly roll fold} {IPR019780; Germin, manganese binding site}	{GO:0030145; manganese ion binding; molecular_function} {GO:0045735; nutrient reservoir activity; molecular_function}	NA	NA	NA	germin-like protein subfamily 1 member 14 [Gossypium hirsutum]	Orth105	Orth251	Orth358	0.999456	0.000544	CS pos: 22-23. VSA-SD. Pr: 0.9292		0.52	0.42	0	o		0	Y	n4-15c22/23o		extr 9, cyto 2, chlo 1, mito 1, E.R. 1, cyto_nucl 1, chlo_mito 1, cyto_pero 1, cyto_plas 1	extr 25
A11G76366		A11	103461990	103467762	5772	-	678	225	{IPR001929; Germin} {IPR006045; Cupin 1} {IPR011051; RmlC-like cupin domain superfamily} {IPR014710; RmlC-like jelly roll fold} {IPR019780; Germin, manganese binding site}	{GO:0030145; manganese ion binding; molecular_function} {GO:0045735; nutrient reservoir activity; molecular_function}	NA	NA	NA	germin-like protein subfamily 1 member 14 [Gossypium hirsutum]	Orth105	Orth251	Orth358	0.999582	0.000418	CS pos: 22-23. AYA-SD. Pr: 0.9682		16.19	12.11	0	o		0	Y	n6-17c22/23o		extr 8, cyto 2, mito 2, chlo 1, E.R. 1, cyto_nucl 1, cyto_mito 1, cyto_pero 1, mito_plas 1, cyto_plas 1	extr 27
A11G76371		A11	103568845	103569636	791	-	678	225	{IPR001929; Germin} {IPR006045; Cupin 1} {IPR011051; RmlC-like cupin domain superfamily} {IPR014710; RmlC-like jelly roll fold}	{GO:0030145; manganese ion binding; molecular_function} {GO:0045735; nutrient reservoir activity; molecular_function}	NA	NA	NA	hypothetical protein GOBAR_AA24350 [Gossypium barbadense]	Orth105	Orth251	Orth358	0.999617	0.000383	CS pos: 22-23. AYA-SD. Pr: 0.9655		14.65	10.81	0	o		0	Y	n6-17c22/23o		extr 7, cyto 2, mito 2, chlo 1, vacu 1, E.R. 1, cyto_nucl 1, cyto_mito 1, E.R._vacu 1, cyto_pero 1, mito_plas 1, cyto_plas 1	extr 27
A11G76372		A11	103571302	103572113	811	+	678	225	{IPR001929; Germin} {IPR006045; Cupin 1} {IPR011051; RmlC-like cupin domain superfamily} {IPR014710; RmlC-like jelly roll fold} {IPR019780; Germin, manganese binding site}	{GO:0030145; manganese ion binding; molecular_function} {GO:0045735; nutrient reservoir activity; molecular_function}	NA	NA	NA	germin-like protein subfamily 1 member 7 [Gossypium hirsutum]	Orth105	Orth251	Orth358	0.999456	0.000544	CS pos: 22-23. VSA-SD. Pr: 0.9292		0.55	0.43	0	o		0	Y	n4-15c22/23o		extr 6, chlo 2, cyto 2, nucl 1, mito 1, vacu 1, E.R. 1, E.R._vacu 1, cyto_pero 1, cyto_plas 1	extr 26
A11G76375		A11	103650196	103651007	811	+	678	225	{IPR001929; Germin} {IPR006045; Cupin 1} {IPR011051; RmlC-like cupin domain superfamily} {IPR014710; RmlC-like jelly roll fold} {IPR019780; Germin, manganese binding site}	{GO:0030145; manganese ion binding; molecular_function} {GO:0045735; nutrient reservoir activity; molecular_function}	NA	NA	NA	germin-like protein subfamily 1 member 7 [Gossypium hirsutum]	Orth105	Orth251	Orth358	0.999456	0.000544	CS pos: 22-23. VSA-SD. Pr: 0.9292		0.56	0.43	0	o		0	Y	n4-15c22/23o		extr 7, chlo 2, cyto 2, nucl 1, mito 1, E.R. 1, cyto_pero 1, cyto_plas 1	extr 25
A11G76379		A11	103708465	103709241	776	-	666	221	{IPR001929; Germin} {IPR006045; Cupin 1} {IPR011051; RmlC-like cupin domain superfamily} {IPR014710; RmlC-like jelly roll fold} {IPR019780; Germin, manganese binding site}	{GO:0030145; manganese ion binding; molecular_function} {GO:0045735; nutrient reservoir activity; molecular_function}	NA	NA	NA	germin-like protein subfamily 1 member 14 [Gossypium hirsutum]	Orth105	Orth251	Orth358	0.999705	0.000295	CS pos: 22-23. AYA-SD. Pr: 0.9653		15.56	10.99	0	o		0	Y	n6-17c22/23o		extr 7, cyto 3, mito 2, cyto_E.R. 2	extr 27
A11G76380		A11	103715542	103716353	811	+	678	225	{IPR001929; Germin} {IPR006045; Cupin 1} {IPR011051; RmlC-like cupin domain superfamily} {IPR014710; RmlC-like jelly roll fold}	{GO:0030145; manganese ion binding; molecular_function} {GO:0045735; nutrient reservoir activity; molecular_function}	NA	NA	NA	germin-like protein subfamily 1 member 7 [Gossypium hirsutum]	Orth105	Orth251	Orth358	0.994559	0.005441	CS pos: 22-23. FSA-SD. Pr: 0.4383		1.45	1.26	0	o		0	Y	n4-15c22/23o		extr 5, chlo 3, mito 3, chlo_mito 3	extr 24, vacu 2
A11G76386		A11	103924822	103925634	812	-	678	225	{IPR001929; Germin} {IPR006045; Cupin 1} {IPR011051; RmlC-like cupin domain superfamily} {IPR014710; RmlC-like jelly roll fold} {IPR019780; Germin, manganese binding site}	{GO:0030145; manganese ion binding; molecular_function} {GO:0045735; nutrient reservoir activity; molecular_function}	NA	NA	NA	germin-like protein subfamily 1 member 7 isoform X1 [Gossypium arboreum]	Orth105	Orth251	Orth358	0.999479	0.000521	CS pos: 22-23. VSA-SD. Pr: 0.9294		0.56	0.43	0	o		0	Y	n4-15c22/23o		extr 6, chlo 2, cyto 2, nucl 1, mito 1, vacu 1, E.R. 1, E.R._vacu 1, cyto_pero 1, cyto_plas 1	extr 25
A11G76387		A11	103926787	103927572	785	+	678	225	{IPR001929; Germin} {IPR006045; Cupin 1} {IPR011051; RmlC-like cupin domain superfamily} {IPR014710; RmlC-like jelly roll fold} {IPR019780; Germin, manganese binding site}	{GO:0030145; manganese ion binding; molecular_function} {GO:0045735; nutrient reservoir activity; molecular_function}	NA	NA	NA	hypothetical protein GOBAR_AA24350 [Gossypium barbadense]	Orth105	Orth251	Orth358	0.999617	0.000383	CS pos: 22-23. AYA-SD. Pr: 0.9655		15.14	10.87	0	o		0	Y	n6-17c22/23o		extr 8, cyto 3, chlo 1, mito 1, E.R. 1, chlo_mito 1	extr 27
A11G76388		A11	103941379	103941991	612	+	459	152	{IPR006045; Cupin 1} {IPR011051; RmlC-like cupin domain superfamily} {IPR014710; RmlC-like jelly roll fold} {IPR019780; Germin, manganese binding site}	{GO:0030145; manganese ion binding; molecular_function} {GO:0045735; nutrient reservoir activity; molecular_function}	NA	NA	NA	hypothetical protein GOBAR_AA24351 [Gossypium barbadense]	Orth296	Orth54	Orth131	0.992849	0.007151	CS pos: 24-25. ALA-SD. Pr: 0.8187		23.01	18.6	1	i7-24o		0	Y	n5-16c24/25o		extr 4, vacu 4, chlo 2, nucl 1, mito 1, plas 1, E.R. 1, nucl_plas 1, E.R._plas 1, mito_plas 1	extr 24, E.R. 2
[truncated: 1,269 more rows]

## Sheet: Table S2
Table S2 Statistical analysis of the orthologue relationship among the cultivar Zhongzhimian No.2 predicted secretome
	Coverage and identities (%)
	30-30		50-50		70-70
[truncated: 5 more rows]

## Sheet: Table S3
Table S3 Statistics of the gene numbers of the predicted secretome and genome with functional annotation
[truncated: 10 more rows]

[truncated: 10 more sheets: Table S4, Table S5, Table S6, Table S7, Table S8, Table S9, Table S10, Table S11, Table S12, Table S13]
